# Supplementary material for: Deep Investigating the Changes of Gut Microbiome and Its Correlation With the Shifts of Host Serum Metabolome Around Parturition in Sows
Source: Front Microbiol. 2021 Sep 17;12:729039. doi: 10.3389/fmicb.2021.729039 (PMC8484970; doi:10.3389/fmicb.2021.729039)
Supplement: Supplementary Table 1 — Sample information and the experiments performed. [file Table_1.XLSX]

## Sheet: Sheet1
Table S1: Sample informations and experiments that have done.
Sow ID	Breed	Parity	Sample ID	Group	Sampling time to delivey (hour)	Group of sampling time	16S rRNA gene sequencing	Metegenomic sequencing	SCFAs	Serum metabolome
181206	Licha	1	181206A	Postpartum (PO)	8	AD within 12h	√	√	√	√
191108	Licha	1	191108A	Postpartum (PO)	8	AD within 12h	√	√	√	√
40112	Licha	1	40112A	Postpartum (PO)	24	AD within 12-24h	√		√	√
41004	Licha	1	41004A	Postpartum (PO)	4	AD within 12h	√	√	√	√
			41004B	Late pregnancy (LP)	-48	BP within 1-5d	√	√	√	√
53008	Licha	1	53008A	Postpartum (PO)	8	AD within 12h	√	√	√	√
53010	Licha	1	53010A	Postpartum (PO)	8	AD within 12h	√		√	√
60106	Licha	1	60106A	Postpartum (PO)	8	AD within 12h	√		√	√
			60106B	Late pregnancy (LP)	-78	BP within 1-5d	√	√	√
60108	Licha	1	60108A	Postpartum (PO)	8	AD within 12h	√	√	√	√
			60108B	Late pregnancy (LP)	-78	BP within 1-5d	√	√	√	√
63308	Licha	1	63308A	Postpartum (PO)	6	AD within 12h	√		√	√
			63308B	Late pregnancy (LP)	-90	BP within 1-5d	√		√	√
80312	Licha	1	80312A	Postpartum (PO)	8	AD within 12h	√		√	√
			80312B	Late pregnancy (LP)	-78	BP within 1-5d	√	√	√
13810	Berkshire×Licha	1	13810A	Postpartum (PO)	4	AD within 12h	√		√	√
			13810B	Late pregnancy (LP)	-60	BP within 1-5d	√		√
202004	Berkshire×Licha	1	202004A	Postpartum (PO)	8	AD within 12h	√		√	√
			202004B	Late pregnancy (LP)	-54	BP within 1-5d	√		√	√
21104	Berkshire×Licha	1	21104A	Postpartum (PO)	14	AD within 12-24h	√	√	√	√
			21104B	Late pregnancy (LP)	-24	BP within 24h	√	√	√	√
23106	Berkshire×Licha	1	23106A	Postpartum (PO)	18	AD within 12-24h	√		√	√
			23106B	Late pregnancy (LP)	-24	BP within 24h	√		√	√
28902	Berkshire×Licha	1	28902A	Postpartum (PO)	4	AD within 12h	√	√	√	√
			28902B	Late pregnancy (LP)	-120	BP within 1-5d	√		√	√
29410	Berkshire×Licha	1	29410A	Postpartum (PO)	4	AD within 12h	√	√	√	√
			29410B	Late pregnancy (LP)	-138	NA	√		√	√
3306	Berkshire×Licha	1	3306A	Postpartum (PO)	8	AD within 12h	√		√	√
			3306B	Late pregnancy (LP)	-102	BP within 1-5d	√		√	√
38404	Berkshire×Licha	1	38404A	Postpartum (PO)	12	AD within 12-24h	√	√	√	√
			38404B	Late pregnancy (LP)	-24	BP within 24h	√		√	√
38902	Berkshire×Licha	1	38902A	Postpartum (PO)	4	AD within 12h	√		√	√
			38902B	Late pregnancy (LP)	-60	BP within 1-5d	√	√	√
57008	Berkshire×Licha	1	57008A	Postpartum (PO)	4	AD within 12h	√		√	√
			57008B	Late pregnancy (LP)	-24	BP within 24h	√	√	√	√
6202	Berkshire×Licha	1	6202A	Postpartum (PO)	4	AD within 12h	√		√	√
			6202B	Late pregnancy (LP)	-90	BP within 1-5d	√	√	√	√
64110	Berkshire×Licha	1	64110A	Postpartum (PO)	4	AD within 12h	√		√	√
			64110B	Late pregnancy (LP)	-90	BP within 1-5d	√	√	√	√
71406	Berkshire×Licha	1	71406A	Postpartum (PO)	6	AD within 12h	√		√	√
			71406B	Late pregnancy (LP)	-18	BP within 24h	√		√	√
77806	Berkshire×Licha	1	77806A	Postpartum (PO)	4	AD within 12h	√	√	√	√
			77806B	Late pregnancy (LP)	-36	BP within 1-5d	√	√	√
118008	Licha	2	118008B	Late pregnancy (LP)	-36	BP within 1-5d	√		√
76404	Licha	2	76404A	Postpartum (PO)	4	AD within 12h	√		√	√
96308	Licha	2	96308A	Postpartum (PO)	8	AD within 12h	√	√	√	√
99502	Licha	2	99502A	Postpartum (PO)	4	AD within 12h	√		√	√
105304	Berkshire×Licha	2	105304A	Postpartum (PO)	16	AD within 12-24h	√		√	√
			105304B	Late pregnancy (LP)	-48	BP within 1-5d	√		√
107802	Berkshire×Licha	2	107802A	Postpartum (PO)	8	AD within 12h	√		√	√
			107802B	Late pregnancy (LP)	-24	BP within 24h	√	√	√
108604	Berkshire×Licha	2	108604A	Postpartum (PO)	8	AD within 12h	√		√	√
			108604B	Late pregnancy (LP)	-12	BP within 24h	√	√	√
108606	Berkshire×Licha	2	108606A	Postpartum (PO)	4	AD within 12h	√		√	√
			108606B	Late pregnancy (LP)	-36	BP within 1-5d	√		√
110504	Berkshire×Licha	2	110504A	Postpartum (PO)	8	AD within 12h	√		√	√
			110504B	Late pregnancy (LP)	-6	BP within 24h	√		√	√
110506	Berkshire×Licha	2	110506A	Postpartum (PO)	4	AD within 12h	√		√	√
110508	Berkshire×Licha	2	110508A	Postpartum (PO)	12	AD within 12-24h	√		√	√
			110508B	Late pregnancy (LP)	-54	BP within 1-5d	√		√
113504	Berkshire×Licha	2	113504A	Postpartum (PO)	4	AD within 12h	√		√	√
			113504B	Late pregnancy (LP)	-72	BP within 1-5d	√	√	√
114106	Berkshire×Licha	2	114106A	Postpartum (PO)	8	AD within 12h	√	√	√	√
			114106B	Late pregnancy (LP)	-30	BP within 1-5d	√	√	√
116706	Berkshire×Licha	2	116706A	Postpartum (PO)	4	AD within 12h	√		√	√
			116706B	Late pregnancy (LP)	-84	BP within 1-5d	√		√	√
118306	Berkshire×Licha	2	118306A	Postpartum (PO)	4	AD within 12h	√		√	√
			118306B	Late pregnancy (LP)	-72	BP within 1-5d	√	√	√
118408	Berkshire×Licha	2	118408A	Postpartum (PO)	8	AD within 12h	√		√	√
			118408B	Late pregnancy (LP)	-72	BP within 1-5d	√		√
120704	Berkshire×Licha	2	120704B	Late pregnancy (LP)	-102	BP within 1-5d	√	√	√
122004	Berkshire×Licha	2	122004B	Late pregnancy (LP)	-30	BP within 1-5d	√		√
124310	Berkshire×Licha	2	124310A	Postpartum (PO)	8	AD within 12h	√	√	√	√
			124310B	Late pregnancy (LP)	-30	BP within 1-5d	√		√
127906	Berkshire×Licha	2	127906A	Postpartum (PO)	14	AD within 12-24h	√	√	√	√
			127906B	Late pregnancy (LP)	-48	BP within 1-5d	√	√	√
127912	Berkshire×Licha	2	127912A	Postpartum (PO)	8	AD within 12h	√	√	√	√
			127912B	Late pregnancy (LP)	-30	BP within 1-5d	√	√	√
128604	Berkshire×Licha	2	128604B	Late pregnancy (LP)	-36	BP within 1-5d	√		√
128610	Berkshire×Licha	2	128610A	Postpartum (PO)	4	AD within 12h	√		√	√
			128610B	Late pregnancy (LP)	-36	BP within 1-5d	√		√
129704	Berkshire×Licha	2	129704A	Postpartum (PO)	4	AD within 12h	√		√	√
			129704B	Late pregnancy (LP)	-18	BP within 24h	√	√	√	√
131804	Berkshire×Licha	2	131804A	Postpartum (PO)	8	AD within 12h	√		√	√
			131804B	Late pregnancy (LP)	-30	BP within 1-5d	√		√
133204	Berkshire×Licha	2	133204A	Postpartum (PO)	4	AD within 12h	√	√	√	√
133506	Berkshire×Licha	2	133506A	Postpartum (PO)	8	AD within 12h	√		√	√
			133506B	Late pregnancy (LP)	-126	NA	√	√	√
136810	Berkshire×Licha	2	136810A	Postpartum (PO)	4	AD within 12h	√	√	√	√
			136810B	Late pregnancy (LP)	-24	BP within 24h	√	√	√	√
139802	Berkshire×Licha	2	139802A	Postpartum (PO)	8	AD within 12h	√		√	√
			139802B	Late pregnancy (LP)	-54	BP within 1-5d	√		√
141910	Berkshire×Licha	2	141910A	Postpartum (PO)	8	AD within 12h	√		√	√
142108	Berkshire×Licha	2	142108A	Postpartum (PO)	8	AD within 12h	√		√	√
			142108B	Late pregnancy (LP)	-102	BP within 1-5d	√		√	√
142704	Berkshire×Licha	2	142704A	Postpartum (PO)	6	AD within 12h	√	√	√	√
			142704B	Late pregnancy (LP)	-12	BP within 24h	√	√	√
153610	Berkshire×Licha	2	153610A	Postpartum (PO)	4	AD within 12h	√		√	√
			153610B	Late pregnancy (LP)	-96	BP within 1-5d	√		√
159310	Berkshire×Licha	2	159310A	Postpartum (PO)	4	AD within 12h	√		√	√
			159310B	Late pregnancy (LP)	-72	BP within 1-5d	√		√	√
159610	Berkshire×Licha	2	159610A	Postpartum (PO)	8	AD within 12h	√		√	√
			159610B	Late pregnancy (LP)	-54	BP within 1-5d	√		√
159812	Berkshire×Licha	2	159812A	Postpartum (PO)	4	AD within 12h	√	√	√	√
			159812B	Late pregnancy (LP)	-60	BP within 1-5d	√	√	√
165612	Berkshire×Licha	2	165612A	Postpartum (PO)	8	AD within 12h	√		√	√
			165612B	Late pregnancy (LP)	-102	BP within 1-5d	√		√	√
168204	Berkshire×Licha	2	168204A	Postpartum (PO)	4	AD within 12h	√		√	√
71402	Berkshire×Licha	2	71402A	Postpartum (PO)	16	AD within 12-24h	√		√	√
			71402B	Late pregnancy (LP)	-48	BP within 1-5d	√	√	√
75706	Berkshire×Licha	2	75706A	Postpartum (PO)	6	AD within 12h	√	√	√	√
			75706B	Late pregnancy (LP)	-90	BP within 1-5d	√	√	√
82202	Berkshire×Licha	2	82202A	Postpartum (PO)	8	AD within 12h	√		√	√
			82202B	Late pregnancy (LP)	-36	BP within 1-5d	√		√	√
85708	Berkshire×Licha	2	85708A	Postpartum (PO)	4	AD within 12h	√		√	√
			85708B	Late pregnancy (LP)	-60	BP within 1-5d	√		√	√
93310	Berkshire×Licha	2	93310A	Postpartum (PO)	8	AD within 12h	√		√	√
			93310B	Late pregnancy (LP)	-30	BP within 1-5d	√	√	√
95006	Berkshire×Licha	2	95006B	Late pregnancy (LP)	-66	BP within 1-5d	√	√	√
95008	Berkshire×Licha	2	95008A	Postpartum (PO)	8	AD within 12h	√		√	√
			95008B	Late pregnancy (LP)	-78	BP within 1-5d	√	√	√
95012	Berkshire×Licha	2	95012A	Postpartum (PO)	24	AD within 12-24h	√		√	√
			95012B	Late pregnancy (LP)	-36	BP within 1-5d	√	√	√
96114	Berkshire×Licha	2	96114A	Postpartum (PO)	6	AD within 12h	√		√	√
			96114B	Late pregnancy (LP)	-60	BP within 1-5d	√		√
96904	Berkshire×Licha	2	96904A	Postpartum (PO)	6	AD within 12h	√		√	√
			96904B	Late pregnancy (LP)	-90	BP within 1-5d	√		√	√
101306	Licha	3	101306A	Postpartum (PO)	8	AD within 12h	√	√	√	√
34208	Licha	3	34208A	Postpartum (PO)	4	AD within 12h	√		√	√
36602	Licha	3	36602A	Postpartum (PO)	12	AD within 12-24h	√		√	√
50506	Licha	3	50506A	Postpartum (PO)	8	AD within 12h	√			√
			50506B	Late pregnancy (LP)	-102	BP within 1-5d	√	√	√	√
67912	Licha	3	67912A	Postpartum (PO)	12	AD within 12-24h	√	√	√	√
67916	Licha	3	67916B	Late pregnancy (LP)	-24	BP within 24h	√		√
76602	Licha	3	76602A	Postpartum (PO)	8	AD within 12h	√	√	√	√
63816	Licha×Luchuan	1	63816A	Postpartum (PO)	8	AD within 12h	√		√	√
188206	Licha×Luchuan	2	188206A	Postpartum (PO)	4	AD within 12h	√		√	√
101006	Licha×Luchuan	3	101006A	Postpartum (PO)	24	AD within 12-24h	√		√	√
46608	Berkshire×Licha	3	46608A	Postpartum (PO)	16	AD within 12-24h	√	√	√
			46608B	Late pregnancy (LP)	-48	BP within 1-5d	√	√	√	√			×
50206	Berkshire×Licha	3	50206A	Postpartum (PO)	4	AD within 12h	√	√	√
58506	Berkshire×Licha	3	58506A	Postpartum (PO)	8	AD within 12h	√	√	√	√
63506	Berkshire×Licha	3	63506A	Postpartum (PO)	12	AD within 12-24h	√	√	√	√
			63506B	Late pregnancy (LP)	-30	BP within 1-5d	√	√	√
72204	Berkshire×Licha	3	72204A	Postpartum (PO)	4	AD within 12h	√	√	√	√
76806	Berkshire×Licha	3	76806A	Postpartum (PO)	4	AD within 12h	√		√	√
			76806B	Late pregnancy (LP)	-12	BP within 24h	√	√	√	√
93202	Berkshire×Licha	3	93202A	Postpartum (PO)	8	AD within 12h	√		√	√
95002	Berkshire×Licha	3	95002A	Postpartum (PO)	24	AD within 12-24h	√		√	√
24618	Licha	4	24618A	Postpartum (PO)	16	AD within 12-24h	√		√	√
55704	Licha	4	55704A	Postpartum (PO)	16	AD within 12-24h	√		√	√
31914	Berkshire×Licha	4	31914A	Postpartum (PO)	8	AD within 12h	√		√	√
			31914B	Late pregnancy (LP)	-102	BP within 1-5d	√	√	√	√
37004	Berkshire×Licha	4	37004A	Postpartum (PO)	8	AD within 12h	√		√	√
21310	Berkshire×Licha	5	21310A	Postpartum (PO)	8	AD within 12h	√	√	√	√
1002	Berkshire×Yushan	6	1002A	Postpartum (PO)	14	AD within 12-24h	√		√
Notes: About the actual sampling time to delivery, the negative value indicate the time to delivery, the positive value indicate the time afer delivery.
