# Supplementary material for: Deep Investigating the Changes of Gut Microbiome and Its Correlation With the Shifts of Host Serum Metabolome Around Parturition in Sows
Source: Front Microbiol. 2021 Sep 17;12:729039. doi: 10.3389/fmicb.2021.729039 (PMC8484970; doi:10.3389/fmicb.2021.729039)
Supplement: Supplementary Table 2 — Bacterial taxa showing significant differences in their relative abundances between late pregnancy (LP) and postpartum (PO) stages with 16S rRNA gene sequencing data by LEfSe analysis. (LDA score > 2). [file Table_2.XLSX]

## Sheet: Sheet2
Table S3. Bacterial taxa showing significant differences in their relative abundance between late pregnancy (LP) and postpartum (PO) stage with 16S rRNA gene sequencing data by LEfSe analysis. (LDA score > 2)
Taxonomy	Bacterial taxa	Enriched at Group	LDA score	P value
Phylum (12)	Lentisphaerae	Late pregnancy	3.70176	0.0145722
	WPS_2	Late pregnancy	3.87848	3.26e-07
	Bacteroidetes	Late pregnancy	4.6051	0.000307787
	Cyanobacteria	Late pregnancy	3.42915	6.95e-05
	Verrucomicrobia	Late pregnancy	3.8275	7.27e-08
	Fibrobacteres	Late pregnancy	3.91506	2.26e-07
	Proteobacteria	Postpartum	3.90459	0.0032668
	TM7	Postpartum	3.54046	0.00433362
	Actinobacteria	Postpartum	3.89477	2.59e-07
	Firmicutes	Postpartum	4.58906	0.000264171
	Deferribacteres	Postpartum	4.35197	0.00668091
	Fusobacteria	Postpartum	3.62645	7.96e-09
Genus (39)	YRC22	Late pregnancy	2.95197	1.3152e-07
	Ruminobacter	Late pregnancy	2.3028	0.0189323
	Butyricicoccus	Late pregnancy	2.56313	0.0430584
	Epulopiscium	Late pregnancy	2.68328	0.0112653
	Succinivibrio	Late pregnancy	2.6861	0.000681184
	Anaeroplasma	Late pregnancy	2.74873	0.0319444
	Fibrobacter	Late pregnancy	2.7804	2.44413e-07
	Anaerovibrio	Late pregnancy	3.06076	3.37846e-08
	SMB53	Late pregnancy	3.16262	0.000415969
	Roseburia	Late pregnancy	3.20549	2.88197e-05
	Clostridium	Late pregnancy	3.47136	0.000231454
	CF231	Late pregnancy	3.63223	4.96824e-08
	Prevotella	Late pregnancy	4.66386	2.0918e-09
	Sharpea	Postpartum	2.51832	0.00254504
	Butyricimonas	Postpartum	2.54336	5.55863e-05
	Collinsella	Postpartum	2.59344	0.000646387
	L7A_E11	Postpartum	2.59532	0.00183664
	Mucispirillum	Postpartum	2.60726	0.00586208
	Coprobacillus	Postpartum	2.63808	8.25656e-05
	Actinomyces	Postpartum	2.68664	5.36596e-05
	Adlercreutzia	Postpartum	2.7077	0.00139799
	Dorea	Postpartum	2.86341	0.00882894
	Anaerobiospirillum	Postpartum	2.90193	0.0330796
	Slackia	Postpartum	2.9319	4.28781e-05
	Helicobacter	Postpartum	2.96668	0.0292651
	p_75_a5	Postpartum	2.98349	7.30611e-11
	Corynebacterium	Postpartum	3.08412	0.0257527
	Sedimentibacter	Postpartum	3.09975	0.00824589
	Dehalobacterium	Postpartum	3.13799	0.00056624
	Actinobacillus	Postpartum	3.20809	3.74735e-05
	Desulfovibrio	Postpartum	3.22906	1.29e-07
	Anaerofustis	Postpartum	3.31153	0.00108143
	Enterococcus	Postpartum	3.34048	1.40325e-09
	Odoribacter	Postpartum	3.35111	0.00356992
	Peptostreptococcus	Postpartum	3.51645	0.0498523
	Arcanobacterium	Postpartum	3.52109	0.0122866
	Oscillospira	Postpartum	3.75357	0.000941874
	Escherichia	Postpartum	3.78778	2.27127e-05
	Bacteroides	Postpartum	4.38389	2.23164e-11
OTUs (167)	Otu269_Treponema	Late pregnancy	2.31978	0.000659953
	Otu94_RF16	Late pregnancy	2.36346	0.0303215
	Otu152_Lachnospiraceae	Late pregnancy	2.42767	0.00154289
	Otu369_Prevotella	Late pregnancy	2.45613	0.00346931
	Otu445_Parabacteroides	Late pregnancy	2.46782	0.0154645
	Otu378_Ruminococcaceae	Late pregnancy	2.4694	0.000536548
	Otu418_Treponema	Late pregnancy	2.47416	0.00959324
	Otu178_Anaeroplasma	Late pregnancy	2.48942	0.005431
	Otu308_Bacteroides	Late pregnancy	2.49861	0.0318685
	Otu103_Bacteria	Late pregnancy	2.50434	0.00331694
	Otu302_Ruminococcaceae	Late pregnancy	2.51852	0.00134163
	Otu229_Lachnospiraceae	Late pregnancy	2.52691	0.026511
	Otu299_Prevotella	Late pregnancy	2.53425	0.0429239
	Otu265_Treponema	Late pregnancy	2.53535	0.00466008
	Otu1029_Prevotella	Late pregnancy	2.53601	7.88e-05
	Otu446_CF231	Late pregnancy	2.5385	0.0027524
	Otu254_YS2	Late pregnancy	2.54173	0.0214622
	Otu226_Lachnospira	Late pregnancy	2.54314	0.020488
	Otu342_Oscillospira	Late pregnancy	2.5456	0.0150125
	Otu92_Butyricicoccus_pullicaecorum	Late pregnancy	2.55881	0.00497376
	Otu292_Prevotella	Late pregnancy	2.56709	7.6e-05
	Otu95_Anaeroplasma	Late pregnancy	2.57505	0.0164236
	Otu1324_Prevotella_copri	Late pregnancy	2.58244	9.92e-06
	Otu24_Erysipelotrichaceae	Late pregnancy	2.58857	0.0186146
	Otu123_S24_7	Late pregnancy	2.589	0.0109815
	Otu397_Prevotella	Late pregnancy	2.59412	0.0180412
	Otu338_Faecalibacterium	Late pregnancy	2.5951	0.00632202
	Otu417_Lachnospiraceae	Late pregnancy	2.59928	1.82e-06
	Otu1516_Prevotella	Late pregnancy	2.59962	4.94e-06
	Otu930_R4_45B	Late pregnancy	2.6056	0.00999221
	Otu146_Ruminococcus	Late pregnancy	2.62133	0.0190674
	Otu682_Lachnospiraceae	Late pregnancy	2.64476	0.00587063
	Otu77_Treponema	Late pregnancy	2.65086	0.00959324
	Otu559_Lachnospiraceae	Late pregnancy	2.65487	0.00574317
	Otu119_R4_45B	Late pregnancy	2.65997	0.0319417
	Otu293_Lachnospiraceae	Late pregnancy	2.66865	0.035235
	Otu580_Ruminococcaceae	Late pregnancy	2.66997	0.00252469
	Otu120_YS2	Late pregnancy	2.67144	0.00488881
	Otu150_Bacteroidales	Late pregnancy	2.68433	0.0405572
	Otu114_Campylobacter	Late pregnancy	2.68643	0.000613188
	Otu221_Prevotella	Late pregnancy	2.70666	0.000185263
	Otu1457_Prevotella	Late pregnancy	2.70737	1.46e-09
	Otu846_Prevotella_stercorea	Late pregnancy	2.71945	0.00519654
	Otu722_Treponema	Late pregnancy	2.72617	0.000256738
	Otu233_RFP12	Late pregnancy	2.73646	2.43e-05
	Otu231_RFP12	Late pregnancy	2.74233	2.88e-06
	Otu276_Oscillospira	Late pregnancy	2.75047	0.00802795
	Otu678_Prevotella	Late pregnancy	2.75079	2.13e-05
	Otu191_Alphaproteobacteria	Late pregnancy	2.75611	4.07e-06
	Otu157_Succinivibrio	Late pregnancy	2.7563	0.000188185
	Otu90_Prevotella_copri	Late pregnancy	2.75716	1.43e-06
	Otu140_Paraprevotellaceae	Late pregnancy	2.76434	4.05e-10
	Otu173_RFP12	Late pregnancy	2.76592	3.64e-06
	Otu58_Treponema	Late pregnancy	2.76666	0.0104307
	Otu542_Anaerovibrio	Late pregnancy	2.77235	0.0121471
	Otu696_Parabacteroides	Late pregnancy	2.77848	0.00113981
	Otu236_Prevotella	Late pregnancy	2.78558	1.26e-08
	Otu318_Anaerovibrio	Late pregnancy	2.79262	1.85e-06
	Otu377_Prevotella	Late pregnancy	2.79852	1.19e-08
	Otu243_Bacteroides	Late pregnancy	2.81266	0.00216219
	Otu496_Prevotella	Late pregnancy	2.82075	2.71e-07
	Otu488_Lachnospiraceae	Late pregnancy	2.8229	4.87e-13
	Otu100_WPS_2	Late pregnancy	2.83715	2.67e-06
	Otu61_Ruminococcaceae	Late pregnancy	2.85584	0.0379592
	Otu591_Lachnospiraceae	Late pregnancy	2.88069	5e-09
	Otu109_Treponema	Late pregnancy	2.88092	0.00418655
	Otu79_Prevotella	Late pregnancy	2.89674	0.0285484
	Otu1524_Prevotella	Late pregnancy	2.89764	6.15e-05
	Otu200_Prevotella	Late pregnancy	2.91621	3.39e-09
	Otu99_RF16	Late pregnancy	2.91716	5.12e-05
	Otu151_BS11	Late pregnancy	2.92541	0.00908551
	Otu252_YRC22	Late pregnancy	2.93051	1.98e-07
	Otu133_Ruminococcus	Late pregnancy	2.93701	7.13e-08
	Otu144_Clostridiaceae	Late pregnancy	2.95324	0.000597071
	Otu50_Prevotella	Late pregnancy	2.9897	0.00249493
	Otu135_Prevotella	Late pregnancy	3.10535	0.00221464
	Otu70_Prevotella	Late pregnancy	3.11844	1.62e-05
	Otu153_Prevotella	Late pregnancy	3.13615	0.000110214
	Otu137_Prevotella_stercorea	Late pregnancy	3.1663	2.9e-06
	Otu98_RF16	Late pregnancy	3.1923	0.000954008
	Otu76_Prevotella	Late pregnancy	3.19325	2.38e-12
	Otu49_GMD14H09	Late pregnancy	3.20124	0.0280706
	Otu1178_Prevotella	Late pregnancy	3.26034	3.02e-05
	Otu73_SMB53	Late pregnancy	3.26589	0.000312069
	Otu457_Roseburia	Late pregnancy	3.2991	2.2e-05
	Otu31_RF16	Late pregnancy	3.32669	0.000109278
	Otu1077_Prevotella	Late pregnancy	3.51049	5.13e-06
	Otu67_Prevotella	Late pregnancy	3.52676	1.14e-05
	Otu53_Prevotella	Late pregnancy	3.53326	1.31e-09
	Otu60_CF231	Late pregnancy	3.59736	1.69e-07
	Otu230_Prevotella_copri	Late pregnancy	3.62118	1.35e-05
	Otu41_Prevotella	Late pregnancy	3.64375	1.49e-10
	Otu34_Prevotella	Late pregnancy	3.72664	3.52e-10
	Otu15_Prevotella_copri	Late pregnancy	3.7739	2.44e-06
	Otu21_Bacteroidales	Late pregnancy	4.35344	4.31e-08
	Otu170_Blautia_producta	Postpartum	2.28029	0.0441795
	Otu202_Ruminococcus_gnavus	Postpartum	2.32828	0.0193452
	Otu128_F16	Postpartum	2.37925	0.00658342
	Otu437_Bacteroidales	Postpartum	2.43031	0.0349586
	Otu156_Prevotella	Postpartum	2.46	0.00541308
	Otu262_Clostridiales	Postpartum	2.46173	0.00514258
	Otu204_Clostridiales	Postpartum	2.48785	0.00679259
	Otu282_Ruminococcaceae	Postpartum	2.52222	0.0182553
	Otu359_Ruminococcaceae	Postpartum	2.53263	0.00119873
	Otu330_Ruminococcus_bromii	Postpartum	2.53278	0.0276257
	Otu313_Christensenellaceae	Postpartum	2.53386	0.0196255
	Otu336_Ruminococcaceae	Postpartum	2.53653	0.00255476
	Otu242_Ruminococcus	Postpartum	2.5487	0.0358634
	Otu190_Ruminococcaceae	Postpartum	2.59306	0.0358634
	Otu1228_Ruminococcaceae	Postpartum	2.59667	0.00340144
	Otu189_Ruminococcaceae	Postpartum	2.60922	5.2e-05
	Otu169_Mogibacteriaceae	Postpartum	2.64115	0.00248946
	Otu244_Bacteroidales	Postpartum	2.64219	0.0493276
	Otu803_Christensenellaceae	Postpartum	2.64443	0.00330345
	Otu717_Ruminococcaceae	Postpartum	2.65695	0.000220105
	Otu208_Collinsella	Postpartum	2.66167	0.00048903
	Otu291_Mogibacteriaceae	Postpartum	2.68221	0.000906324
	Otu406_Ruminococcaceae	Postpartum	2.68445	0.000713175
	Otu228_Clostridiales	Postpartum	2.68926	0.00421609
	Otu284_Alcaligenaceae	Postpartum	2.68957	0.0489082
	Otu366_Ruminococcaceae	Postpartum	2.69267	8.91e-07
	Otu86_Ruminococcaceae	Postpartum	2.70152	0.0275036
	Otu464_Christensenellaceae	Postpartum	2.70174	1.48e-05
	Otu358_p_75_a5	Postpartum	2.71131	6.83e-10
	Otu361_L7A_E11	Postpartum	2.72354	0.00256971
	Otu335_Ruminococcaceae	Postpartum	2.72955	1.23e-05
	Otu209_Mogibacteriaceae	Postpartum	2.73443	0.000581378
	Otu552_Ruminococcaceae	Postpartum	2.73727	0.0126641
	Otu1491_Clostridiales	Postpartum	2.73816	2.85e-06
	Otu294_Clostridiales	Postpartum	2.7464	0.00201155
	Otu535_Dorea	Postpartum	2.75893	0.000672374
	Otu81_Bacteroides	Postpartum	2.78006	4.06e-10
	Otu57_Bacteroides	Postpartum	2.79867	1.25e-12
	Otu163_Oscillospira	Postpartum	2.80873	2.06e-05
	Otu218_S24_7	Postpartum	2.85068	0.020488
	Otu69_Clostridiales	Postpartum	2.85434	0.00122923
	Otu196_p_75_a5	Postpartum	2.87722	9.5e-09
	Otu143_Ruminococcaceae	Postpartum	2.8902	1.32e-10
	Otu382_Ruminococcaceae	Postpartum	2.89127	0.00587067
	Otu165_Mogibacteriaceae	Postpartum	2.94618	3.82e-05
	Otu660_Clostridiales	Postpartum	2.94829	0.000303559
	Otu130_Bacteroidales	Postpartum	2.97815	0.00252469
	Otu72_Ruminococcaceae	Postpartum	2.99385	0.00388141
	Otu1031_Bacteroides	Postpartum	3.02791	0.000195702
	Otu332_Ruminococcaceae	Postpartum	3.03252	0.000177856
	Otu71_Parabacteroides	Postpartum	3.12605	8.52e-09
	Otu22_Oscillospira	Postpartum	3.18359	0.00935233
	Otu363_Ruminococcaceae	Postpartum	3.21836	0.0229514
	Otu13_Treponema	Postpartum	3.25774	2.38e-05
	Otu42_Ruminococcaceae	Postpartum	3.27397	0.0210812
	Otu25_Fusobacteriaceae	Postpartum	3.27739	4.1e-14
	Otu28_Desulfovibrio	Postpartum	3.29097	2.49e-07
	Otu54_Clostridiales	Postpartum	3.30402	2.34e-05
	Otu7_Enterococcus_cecorum	Postpartum	3.32451	4.57e-10
	Otu39_Ruminococcaceae	Postpartum	3.34672	0.0374763
	Otu12_Christensenellaceae	Postpartum	3.40935	0.0377754
	Otu20_Bacteroides_coprophilus	Postpartum	3.4235	3.23e-10
	Otu18_Bacteroides	Postpartum	3.42524	3.92e-08
	Otu16_Christensenellaceae	Postpartum	3.43111	0.0184094
	Otu84_Oscillospira	Postpartum	3.54389	7.49e-05
	Otu10_Clostridium	Postpartum	3.58683	2.46e-18
	Otu1_Campylobacter	Postpartum	3.62956	2.7e-12
	Otu11_Bacteroidaceae	Postpartum	3.73162	1.2e-12
	Otu8_Bacteroidales	Postpartum	3.74604	0.00106991
	Otu5_Escherichia_coli	Postpartum	3.79557	2.66e-05
	Otu3_Bacteroides_fragilis	Postpartum	3.79842	7.91e-12
	Otu2_Bacteroides_plebeius	Postpartum	4.06809	4.37e-17
