# Supplementary material for: Deep Investigating the Changes of Gut Microbiome and Its Correlation With the Shifts of Host Serum Metabolome Around Parturition in Sows
Source: Front Microbiol. 2021 Sep 17;12:729039. doi: 10.3389/fmicb.2021.729039 (PMC8484970; doi:10.3389/fmicb.2021.729039)
Supplement: Supplementary Table 3 — Bacterial species showing different enrichments between late pregnancy (LP) and postpartum (PO) stage with metagenomic sequencing data by LEfSe analysis. (LDA score > 2). [file Table_3.XLSX]

## Sheet: Sheet1
Table S3. Bacterial species showing different enrichments between late pregnancy (LP) and postpartum (PO) stage with metagenomic sequencing data by LEfSe analysis. (LDA score > 2)
Taxonomy	Bacterial species	Enriched at Group	LDA score	P value
Genus (30)	Lactobacillus	Late pregnancy	4.57106	0.0176984
	Streptococcus	Late pregnancy	4.16053	0.0303862
	Clostridium	Late pregnancy	4.12353	0.00512046
	Roseburia	Late pregnancy	3.18395	0.0205196
	Butyrivibrio	Late pregnancy	3.13841	0.0158115
	Dorea	Late pregnancy	2.89779	0.00200869
	Lachnospiraceae unknown	Late pregnancy	2.81835	0.00395039
	Eubacterium	Late pregnancy	2.77715	0.00144517
	Candidatus Vecturithrix	Late pregnancy	2.76771	0.0465383
	Calderihabitans	Late pregnancy	2.57652	0.00289806
	Pseudobutyrivibrio	Late pregnancy	2.56467	0.00037397
	G835 unknown	Late pregnancy	2.55591	0.00304198
	Chlorobium	Late pregnancy	2.53981	0.0387079
	Escherichia	Postpartum	4.64917	0.0120811
	Bacteroides	Postpartum	4.52341	5.33e-05
	Parabacteroides	Postpartum	3.35623	0.00084638
	Campylobacter	Postpartum	3.25622	0.0245915
	Bergeriella	Postpartum	3.10903	0.0387478
	Desulfovibrio	Postpartum	3.08324	6e-05
	Thalassobacter	Postpartum	3.04532	0.0401069
	Maritalea	Postpartum	2.99798	0.0265246
	Methylococcus	Postpartum	2.94998	0.0265246
	Shigella	Postpartum	2.85171	0.012561
	Helicobacter	Postpartum	2.70066	0.00687525
	Alistipes	Postpartum	2.66608	0.0205196
	Geovibrio	Postpartum	2.61856	0.00238692
	Actinobaculum	Postpartum	2.58109	0.048135
	Cyclobacterium	Postpartum	2.56666	0.0451655
	Marinimicrobium	Postpartum	2.561	0.00255126
	Salmonella	Postpartum	2.55067	0.0190634
Species (56)	Lactobacillus johnsonii	Late pregnancy	4.31655	0.00746742
	Streptococcus suis	Late pregnancy	3.87904	0.0152231
	Streptococcus pneumoniae	Late pregnancy	3.46057	0.00166596
	Eubacterium rectale	Late pregnancy	3.32987	0.00241506
	Streptococcus equinus	Late pregnancy	3.21405	0.0130578
	Streptococcus hyointestinalis	Late pregnancy	2.95114	0.000595417
	Clostridium sp CAG 678	Late pregnancy	2.8945	5.71e-06
	Streptococcus gallolyticus	Late pregnancy	2.83218	0.039908
	Paenibacillus sp P22	Late pregnancy	2.78209	0.00716585
	Holdemanella biformis	Late pregnancy	2.75401	0.000693025
	Streptococcus agalactiae	Late pregnancy	2.73477	0.00241506
	Firmicutes bacterium CAG 555	Late pregnancy	2.59266	0.0348704
	Lactobacillus taiwanensis	Late pregnancy	2.56643	0.0084416
	Streptococcus mutans	Late pregnancy	2.47329	0.000157813
	Turicibacter sanguinis	Late pregnancy	2.46115	0.0348704
	Prevotella disiens	Late pregnancy	2.42835	0.0116174
	Eubacterium ventriosum	Late pregnancy	2.40045	0.00581586
	Streptococcus thermophilus	Late pregnancy	2.38404	0.000460666
	Dorea formicigenerans	Late pregnancy	2.38103	0.0164198
	Lactobacillus jensenii	Late pregnancy	2.37019	0.0111696
	Roseburia inulinivorans	Late pregnancy	2.36182	0.0303862
	Lactobacillus salivarius	Late pregnancy	2.3063	0.0152231
	Desulfitobacterium hafniense	Late pregnancy	2.28836	0.0111696
	Prevotella bryantii	Late pregnancy	2.25363	0.039908
	Ruminococcus sp HUN007	Late pregnancy	2.20239	0.00125164
	Eubacterium pyruvativorans	Late pregnancy	2.18675	0.0412598
	Clostridium disporicum	Late pregnancy	2.1504	0.00557513
	Eubacterium eligens	Late pregnancy	2.12052	0.00778032
	Butyrivibrio crossotus	Late pregnancy	2.11438	0.00915269
	Candidatus Dadabacteria bacterium	Late pregnancy	2.09988	0.0105306
	Firmicutes bacterium CAG 238	Late pregnancy	2.06009	0.0084416
	uncultured Eubacterium sp	Late pregnancy	2.05794	0.0426501
	bacterium 0 1xD8 71	Late pregnancy	2.05254	0.0426501
	Mycoplasma sp CAG 472	Late pregnancy	2.02646	0.0419476
	Clostridium sp CAG 594	Late pregnancy	2.02255	0.000207675
	Intestinimonas timonensis	Late pregnancy	2.00129	0.0152231
	Escherichia coli	Postpartum	4.842	0.0164198
	Bacteroides fragilis	Postpartum	4.2115	8.02e-05
	Campylobacter coli	Postpartum	3.49507	0.000510733
	Bacteroides plebeius	Postpartum	3.25336	0.000336584
	Bacteroides vulgatus	Postpartum	2.84878	0.00252778
	Desulfovibrio piger	Postpartum	2.79954	0.000510733
	Salmonella enterica	Postpartum	2.7352	0.0293458
	Shigella sonnei	Postpartum	2.62784	0.0254851
	Bacteroides stercoris	Postpartum	2.47304	0.0141038
	Campylobacter jejuni	Postpartum	2.43359	0.00210393
	Bacteroides togonis	Postpartum	2.35876	4.37e-07
	Clostridium chauvoei	Postpartum	2.24784	1.09e-05
	Helicobacter bilis	Postpartum	2.2438	0.0164198
	Pantoea ananatis	Postpartum	2.16636	0.00469957
	Bacteroides ovatus	Postpartum	2.13545	0.0228856
	Burkholderia pseudomallei	Postpartum	2.09643	0.000319231
	Enterobacter cloacae	Postpartum	2.06786	0.047061
	Bacteroides coprophilus	Postpartum	2.03808	0.000565835
	Shigella flexneri	Postpartum	2.01875	0.0373169
	Sutterella wadsworthensis	Postpartum	2.0095	0.0325622
