# Supplementary material for: Deep Investigating the Changes of Gut Microbiome and Its Correlation With the Shifts of Host Serum Metabolome Around Parturition in Sows
Source: Front Microbiol. 2021 Sep 17;12:729039. doi: 10.3389/fmicb.2021.729039 (PMC8484970; doi:10.3389/fmicb.2021.729039)
Supplement: Supplementary Table 4 — The KEGG pathways matched by differential metabolite features at late pregnancy (LP) and postpartum (PO) stage by online MetaboAnalyst 4.0. [file Table_4.XLSX]

## Sheet: Sheet1
Table S4: The KEGG pathways matched by differential metabolite features at late pregnancy (LP) and postpartum (PO) stage by online MetaboAnalyst4.0.
Group	Pathway term	－Log10(p)	Impact	Hits/Total
LP	Taurine and hypotaurine metabolism	0.74866	0.42857	1/8
LP	Valine, leucine and isoleucine biosynthesis	0.74866	0	1/8
LP	Ubiquinone and other terpenoid-quinone biosynthesis	0.66617	0	1/9
LP	Tryptophan metabolism	0.47477	0.00202	3/41
LP	Arginine biosynthesis	0.39337	0.07614	1/14
LP	Nicotinate and nicotinamide metabolism	0.35671	0	1/15
LP	Histidine metabolism	0.32402	0.04918	1/16
LP	Cysteine and methionine metabolism	0.3079	0.02184	2/33
LP	Pentose and glucuronate interconversions	0.2685	0.14062	1/18
LP	Arachidonic acid metabolism	0.25056	0	2/36
LP	Fructose and mannose metabolism	0.22353	0	1/20
LP	Ether lipid metabolism	0.22353	0	1/20
LP	Arginine and proline metabolism	0.21847	0.06998	2/38
LP	Steroid biosynthesis	0.16612	0.00481	2/42
LP	Galactose metabolism	0.12049	0.05288	1/27
LP	Folate biosynthesis	0.12049	0	1/27
LP	Aminoacyl-tRNA biosynthesis	0.11002	0	2/48
LP	Glycine, serine and threonine metabolism	0.072152	0	1/33
LP	Glycerophospholipid metabolism	0.056011	0.04814	1/36
LP	Amino sugar and nucleotide sugar metabolism	0.051493	0	1/37
LP	Pyrimidine metabolism	0.043537	0.04819	1/39
LP	Primary bile acid biosynthesis	0.024255	0.00758	1/46
LP	Drug metabolism - cytochrome P450	0.011454	0.01449	1/55
LP	Steroid hormone biosynthesis	0.007876	0.00013	2/85
LP	Purine metabolism	0.004968	0.0054	1/65
PO	Vitamin B6 metabolism	1.6282	0.04902	2/9
PO	Riboflavin metabolism	1.1414	0	1/4
PO	Linoleic acid metabolism	0.96264	0	1/5
PO	D-Glutamine and D-glutamate metabolism	0.82396	0	1/6
PO	Thiamine metabolism	0.71271	0	1/7
PO	Biotin metabolism	0.48037	0.2	1/10
PO	Arginine biosynthesis	0.29968	0	1/14
PO	Tyrosine metabolism	0.27896	0.13183	3/42
PO	Butanoate metabolism	0.26789	0	1/15
PO	Histidine metabolism	0.23986	0.22131	1/16
PO	Glycerolipid metabolism	0.23986	0.04361	1/16
PO	Pentose and glucuronate interconversions	0.1931	0.14062	1/18
PO	Starch and sucrose metabolism	0.1931	0	1/18
PO	Citrate cycle (TCA cycle)	0.15612	0.05856	1/20
PO	Arachidonic acid metabolism	0.15377	0.3135	2/36
PO	Biosynthesis of unsaturated fatty acids	0.15377	0	2/36
PO	beta-Alanine metabolism	0.14056	0	1/21
PO	Propanoate metabolism	0.11417	0	1/23
PO	Alanine, aspartate and glutamate metabolism	0.068479	0.04808	1/28
PO	Glyoxylate and dicarboxylate metabolism	0.045745	0.27513	1/32
PO	Glycine, serine and threonine metabolism	0.041376	0	1/33
PO	Glycerophospholipid metabolism	0.030641	0.08093	1/36
PO	Amino sugar and nucleotide sugar metabolism	0.027727	0	1/37
PO	Arginine and proline metabolism	0.025091	0	1/38
PO	Fatty acid degradation	0.022708	0	1/39
PO	Valine, leucine and isoleucine degradation	0.020552	0.0301	1/40
PO	N-Glycan biosynthesis	0.018601	0.05113	1/41
PO	Tryptophan metabolism	0.018601	0.0139	1/41
PO	Purine metabolism	0.01336	0.05214	2/65
PO	Aminoacyl-tRNA biosynthesis	0.0092563	0	1/48
PO	Drug metabolism - cytochrome P450	0.0046012	0.01449	1/55
PO	Steroid hormone biosynthesis	0.0022576	0.02729	2/85
PO	Metabolism of xenobiotics by cytochrome P450	0.0012482	0.03571	1/68
