# Supplementary material for: Deep Investigating the Changes of Gut Microbiome and Its Correlation With the Shifts of Host Serum Metabolome Around Parturition in Sows
Source: Front Microbiol. 2021 Sep 17;12:729039. doi: 10.3389/fmicb.2021.729039 (PMC8484970; doi:10.3389/fmicb.2021.729039)
Supplement: Supplementary Table 5 — Metabolite modules clustered by WGCNA according to the frequent intercorrelation between metabolites. [file Table_5.XLSX]

## Sheet: Table S5
Table S5. Metabolite modules clustered by WGCNA according to the frequent intercorrelation between metabolites.
Metabolite features	Merged metabolite modules	HMDB annotation	Putative compound
1.40_128.0347m/z	MEblack	HMDB00148	L-Glutamic acid
5.25_408.2868n	MEblack	HMDB00320	3a,4b,7a-Trihydroxy-5b-cholanoic acid
4.94_407.2807m/z	MEblack	HMDB29683	2-Hydroxy-6-pentadecylbenzoic acid
4.80_407.2779m/z	MEblack	HMDB29683	2-Hydroxy-6-pentadecylbenzoic acid
4.71_407.2780m/z	MEblack	HMDB00326	1b,3a,12a-Trihydroxy-5b-cholanoic acid
6.59_389.2712m/z	MEblack	HMDB38073	Octadecyl fumarate
6.27_389.2692m/z	MEblack	HMDB32257	Ethyl abietate
5.50_407.2800m/z	MEblack	HMDB29683	2-Hydroxy-6-pentadecylbenzoic acid
5.49_389.2718m/z	MEblack	HMDB00320	3a,4b,7a-Trihydroxy-5b-cholanoic acid
5.48_407.2769m/z	MEblack	HMDB00320	3a,4b,7a-Trihydroxy-5b-cholanoic acid
5.38_407.2804m/z	MEblack	HMDB29683	2-Hydroxy-6-pentadecylbenzoic acid
5.32_407.2844m/z	MEblack	HMDB29683	2-Hydroxy-6-pentadecylbenzoic acid
5.32_407.2809m/z	MEblack	HMDB00320	3a,4b,7a-Trihydroxy-5b-cholanoic acid
5.46_389.2717m/z	MEblack	HMDB38073	Octadecyl fumarate
5.93_389.2702m/z	MEblack	HMDB00320	3a,4b,7a-Trihydroxy-5b-cholanoic acid
5.83_389.2673m/z	MEblack	HMDB38073	Octadecyl fumarate
4.86_446.2952m/z	MEblack	HMDB00331	3a,7b,12a-Trihydroxyoxocholanyl-Glycine
5.03_446.2912m/z	MEblack	HMDB00331	3a,7b,12a-Trihydroxyoxocholanyl-Glycine
4.46_464.3014m/z	MEblack	HMDB06463	Stearidonyl carnitine
4.73_464.3011m/z	MEblack	HMDB00331	3a,7b,12a-Trihydroxyoxocholanyl-Glycine
4.49_464.3012m/z	MEblack	HMDB00331	3a,7b,12a-Trihydroxyoxocholanyl-Glycine
4.49_464.3069m/z	MEblack	HMDB00331	3a,7b,12a-Trihydroxyoxocholanyl-Glycine
6.46_392.2912n	MEblack	HMDB00384	3a,7a-Dihydroxycholanoic acid
5.37_392.2915n	MEblack	HMDB00384	3a,7a-Dihydroxycholanoic acid
5.78_391.2827m/z	MEblack	HMDB40270	Diethylhexyl adipate
1.61_129.0187m/z	MEblack	HMDB00428	3-Hydroxyglutaric acid
6.60_390.2747n	MEblack	HMDB00503	7a-Hydroxy-3-oxo-5b-cholanoic acid
6.45_491.2122m/z	MEblack	HMDB05771	Rigin
5.58_491.2125m/z	MEblack	HMDB00579	Deuteroporphyrin IX
3.71_130.0260n	MEblack	HMDB33809	Methyl hydrogen fumarate
4.71_229.1451m/z	MEblack	HMDB30143	Talaromycin A
5.08_498.2822m/z	MEblack	HMDB00648	Galactosylsphingosine
4.53_498.2802m/z	MEblack	HMDB00648	Galactosylsphingosine
4.58_498.2790m/z	MEblack	HMDB00648	Galactosylsphingosine
5.04_447.2902m/z	MEblack	HMDB39024	5,8-Epoxy-5,8-dihydro-3-hydroxy-8'-apo-b,y-carotenal
5.03_447.2956m/z	MEblack	HMDB29887	Sorbitan palmitate
3.96_186.0558m/z	MEblack	HMDB00671	Indolelactic acid
6.68_432.3095m/z	MEblack	HMDB00698	Lithocholic acid glycine conjugate
7.84_376.2975n	MEblack	HMDB00717	Isolithocholic acid
2.93_208.0592m/z	MEblack	HMDB12150	2-Keto-6-acetamidocaproate
6.25_239.1639m/z	MEblack	HMDB01256	Spermine
5.10_498.2953m/z	MEblack	HMDB14936	Gentamicin
5.08_498.2888m/z	MEblack	HMDB00874	Tauroursodeoxycholic acid
5.08_498.2857m/z	MEblack	HMDB41085	Sambutoxin
4.56_498.2894m/z	MEblack	HMDB41085	Sambutoxin
6.45_578.2161m/z	MEblack	HMDB00874	Tauroursodeoxycholic acid
4.26_514.2894m/z	MEblack	HMDB00889	Tauroursocholic acid
1.67_136.0366n	MEblack	HMDB00943	Threonic acid
1.50_188.0563m/z	MEblack	HMDB32161	Acrylamide-acrylic acid resin
3.94_159.0678n	MEblack	HMDB01190	Indoleacetaldehyde
3.64_247.9950m/z	MEblack	HMDB01228	L-Glutamic acid 5-phosphate
3.64_250.0175n	MEblack	HMDB01474	3,4-Dihydroxyphenylglycol O-sulfate
5.27_475.2616m/z	MEblack	HMDB01850	Verapamil
5.30_453.2780m/z	MEblack	HMDB39317	Hexadecyl ferulate
5.74_435.2646m/z	MEblack	HMDB01850	Verapamil
3.70_131.0706m/z	MEblack	HMDB01975	2-Ethyl-2-Hydroxybutyric acid
11.23_311.1686m/z	MEblack	HMDB32549	N-Undecylbenzenesulfonic acid
8.81_437.3289m/z	MEblack	HMDB02126	27-Nor-5b-cholestane-3a,7a,12a,24,25-pentol
6.63_243.1947m/z	MEblack	HMDB02261	2-Hydroxymyristic acid
5.13_510.2517m/z	MEblack	HMDB40978	14alpha-Hydroxypaxilline
5.14_510.2566m/z	MEblack	HMDB02409	N-[(3a,5b,7b)-7-hydroxy-24-oxo-3-(sulfooxy)cholan-24-yl]-Glycine
4.91_565.3059m/z	MEblack	HMDB02577	Cholic acid glucuronide
4.78_568.3273n	MEblack	HMDB02596	Deoxycholic acid 3-glucuronide
4.78_567.3129m/z	MEblack	HMDB02596	Deoxycholic acid 3-glucuronide
4.32_512.2692m/z	MEblack	HMDB02639	Sulfolithocholylglycine
4.59_526.2478m/z	MEblack	HMDB05084	N-Acetyl-leukotriene E4
6.45_582.2119m/z	MEblack	HMDB02644	N-[(3a,5b,7a,12a)-3,7-dihydroxy-24-oxo-12-(sulfooxy)cholan-24-yl]-Glycine
5.60_582.2157m/z	MEblack	HMDB02644	N-[(3a,5b,7a,12a)-3,7-dihydroxy-24-oxo-12-(sulfooxy)cholan-24-yl]-Glycine
6.53_347.2208m/z	MEblack	HMDB31006	1-Acetoxy-2-hydroxy-16-heptadecen-4-one
5.58_476.2561m/z	MEblack	HMDB03236	Solanidine
5.57_611.1504m/z	MEblack	HMDB31991	Negletein 6-[rhamnosyl-(1->2)-fucoside]
2.59_175.0248m/z	MEblack	HMDB33245	6-(Hydroxymethyl)-2,4(1H,3H)-pteridinedione
3.95_142.0655m/z	MEblack	HMDB03447	Tryptophanol
1.40_196.0212m/z	MEblack	HMDB03470	N-Formyl-L-glutamic acid
3.71_384.0109m/z	MEblack	HMDB29839	Ascorbigen
4.15_267.0900m/z	MEblack	HMDB14501	Aminoglutethimide
5.45_359.1861m/z	MEblack	HMDB06772	Adrenosterone
3.78_156.0452m/z	MEblack	HMDB04073	5-Hydroxyindoleacetaldehyde
3.64_336.9890m/z	MEblack	HMDB04078	Cinnavalininate
3.94_144.0448m/z	MEblack	HMDB29737	1H-Indole-3-carboxaldehyde
5.58_573.1455n	MEblack	HMDB04220	Biotinyl-5'-AMP
5.26_572.1296m/z	MEblack	HMDB04220	Biotinyl-5'-AMP
6.44_554.1243m/z	MEblack	HMDB04220	Biotinyl-5'-AMP
3.38_309.0875m/z	MEblack	HMDB30327	Perlolyrine
5.03_546.2147m/z	MEblack	HMDB04270	D-Glucosaminide
5.87_311.2199m/z	MEblack	HMDB10208	15,16-DiHODE
0.88_274.1028m/z	MEblack	HMDB29012	Prolyl-Asparagine
5.58_491.2170m/z	MEblack	HMDB36848	(9E)-Valenciaxanthin
4.57_499.2992m/z	MEblack	HMDB05776	Kentsin
6.25_345.2063m/z	MEblack	HMDB38957	Citronellyl cinnamate
4.93_448.3060m/z	MEblack	HMDB06898	Chenodeoxyglycocholic acid
5.54_448.3094m/z	MEblack	HMDB06898	Chenodeoxyglycocholic acid
5.58_448.3051m/z	MEblack	HMDB06898	Chenodeoxyglycocholic acid
5.27_816.5779m/z	MEblack	HMDB10565	PE-NMe(18:1(9Z)/18:1(9Z))
5.28_816.5835m/z	MEblack	HMDB10565	PE-NMe(18:1(9Z)/18:1(9Z))
7.41_271.2298m/z	MEblack	HMDB32432	12-Methyltridecanal
5.28_443.2511m/z	MEblack	HMDB11142	DHAP(18:0e)
1.61_193.0352n	MEblack	HMDB01253	5,6-Dihydroxyindole-2-carboxylic acid
3.42_229.9872m/z	MEblack	HMDB11622	D-Dopachrome
3.71_284.0911n	MEblack	HMDB11686	p-Cresol glucuronide
3.12_216.9789m/z	MEblack	HMDB11725	5-Sulfosalicylic acid
5.01_178.9740m/z	MEblack	HMDB11750	Dihydroxyacetone Phosphate Acyl Ester
3.65_192.0660m/z	MEblack	HMDB01434	3-Methoxytyrosine
4.78_567.3056m/z	MEblack	HMDB12188	All-trans-hexaprenyl diphosphate
5.67_158.9209m/z	MEblack	HMDB12216	Dimethylarsinous acid
4.49_525.2696m/z	MEblack	HMDB13021	Neuromedin N (1-4)
5.33_471.2572m/z	MEblack	HMDB13043	Prostaglandin PGE2 1-glyceryl ester
3.22_336.0716m/z	MEblack	HMDB13189	3-Indole carboxylic acid glucuronide
5.81_390.2744m/z	MEblack	HMDB13303	Pristanoylglycine
5.82_390.2784m/z	MEblack	HMDB13303	Pristanoylglycine
5.79_390.2754m/z	MEblack	HMDB13303	Pristanoylglycine
6.48_392.2828m/z	MEblack	HMDB04080	Anandamide
5.59_177.9039m/z	MEblack	HMDB13669	Cesium
1.61_162.9810m/z	MEblack	HMDB13675	1,3,5-trihydroxybenzene
5.27_492.2567m/z	MEblack	HMDB13863	AFN911
4.80_159.1021m/z	MEblack	HMDB13898	5-Hydroxyvalproic acid
2.76_310.0045m/z	MEblack	HMDB14959	Carprofen
5.45_329.2334m/z	MEblack	HMDB35473	Avocadyne
0.88_525.1023n	MEblack	HMDB14374	Cefotiam
3.38_212.0019m/z	MEblack	HMDB00682	Indoxyl sulfate
4.77_415.1997m/z	MEblack	HMDB33356	Xanthoplanine
8.19_299.2585m/z	MEblack	HMDB10737	(R)-3-Hydroxy-Octadecanoic acid
4.72_313.1185m/z	MEblack	HMDB15678	Nepafenac
3.64_275.9984m/z	MEblack	HMDB14724	Diclofenac
4.39_514.2843m/z	MEblack	HMDB00889	Tauroursocholic acid
4.39_514.2800m/z	MEblack	HMDB14754	Candoxatril
4.25_514.2799m/z	MEblack	HMDB00889	Tauroursocholic acid
5.28_960.4839m/z	MEblack	HMDB14784	Nystatin
4.37_389.1832m/z	MEblack	HMDB14875	Meclizine
3.76_231.0764m/z	MEblack	HMDB14917	Nalidixic Acid
4.59_498.2960m/z	MEblack	HMDB14936	Gentamicin
0.97_263.9799m/z	MEblack	HMDB15022	Risedronate
5.85_312.1979n	MEblack	HMDB15026	Granisetron
5.58_375.1916m/z	MEblack	HMDB35575	4,6-Nonadecanedione
5.25_451.2639m/z	MEblack	HMDB36941	Smilagenone
5.59_427.2672m/z	MEblack	HMDB15064	Misoprostol
4.40_539.2847m/z	MEblack	HMDB34617	(3b,4b,11b,14b)-11-Ethoxy-3,4-epoxy-14-hydroxy-12-cyathen-15-al 14-xyloside
4.87_441.2178m/z	MEblack	HMDB15119	Nandrolone phenpropionate
5.25_301.1108m/z	MEblack	HMDB14610	Enoxacin
3.12_172.9901m/z	MEblack	HMDB15167	Mercaptopurine
2.72_172.9905m/z	MEblack	HMDB15167	Mercaptopurine
5.58_449.2401m/z	MEblack	HMDB41578	7,8-Dihydro-3b,6a-dihydroxy-alpha-ionol 9-glucoside
6.44_494.2119n	MEblack	HMDB15181	Fluocinonide
7.55_298.2488m/z	MEblack	HMDB15207	Perhexiline
3.65_274.9872m/z	MEblack	HMDB15251	Diazoxide
5.25_456.3000m/z	MEblack	HMDB13628	PGF2a ethanolamide
5.58_582.2071m/z	MEblack	HMDB15393	Darunavir
3.95_407.1938m/z	MEblack	HMDB39469	(1S,2S,4R)-p-Menth-8-ene-1,2,10-triol 2-glucoside
5.27_508.2093m/z	MEblack	HMDB15414	Rolitetracycline
6.24_397.2249m/z	MEblack	HMDB40566	[6]-Gingerdiol 3-acetate
1.98_351.9296m/z	MEblack	HMDB15492	Stepronin
3.75_245.0484m/z	MEblack	HMDB15521	Sulfamerazine
3.76_245.0526m/z	MEblack	HMDB12819	5-Hydroxykynurenine
3.61_245.0482m/z	MEblack	HMDB15521	Sulfamerazine
5.25_541.2536m/z	MEblack	HMDB33709	Desglucocoroloside
5.58_564.1557m/z	MEblack	HMDB15381	Gliquidone
4.50_315.0915m/z	MEblack	HMDB28755	Aspartyl-Histidine
9.68_280.1653m/z	MEblack	HMDB28912	Isoleucyl-Lysine
4.91_301.2021m/z	MEblack	HMDB32370	L-Menthyl (R,S)-3-hydroxybutyrate
4.96_317.1252m/z	MEblack	HMDB32527	1,1'-(Tetrahydro-6a-hydroxy-2,3a,5-trimethylfuro[2,3-d]-1,3-dioxole-2,5-diyl)bis-ethanone
4.95_316.1102m/z	MEblack	HMDB15273	Doxepin
5.01_316.1162m/z	MEblack	HMDB00489	Aspartylglycosamine
5.01_316.1141m/z	MEblack	HMDB00489	Aspartylglycosamine
4.86_309.1272m/z	MEblack	HMDB28704	Arginyl-Asparagine
5.16_309.1252m/z	MEblack	HMDB30351	Arborine
5.27_309.1241m/z	MEblack	HMDB30351	Arborine
4.73_309.1231m/z	MEblack	HMDB37554	(±)-Rollipyrrole
5.27_624.1411m/z	MEblack	HMDB29240	Pinotin A
4.93_609.1389m/z	MEblack	HMDB29790	Viniferal
4.59_515.1210m/z	MEblack	HMDB39728	b-D-Glucuronopyranosyl-(1->3)-a-D-galacturonopyranosyl-(1->2)-L-rhamnose
4.91_443.2316m/z	MEblack	HMDB12643	20-Trihydroxy-leukotriene-B4
6.45_550.2160m/z	MEblack	HMDB29429	Malformin
5.59_550.2151m/z	MEblack	HMDB29429	Malformin
0.88_415.0180m/z	MEblack	HMDB41452	Musanolone D
5.26_553.2081m/z	MEblack	HMDB35771	Nomilinic acid
0.36_190.9243m/z	MEblack	HMDB41079	(E)-S-1-Propenyl thiosulfate
5.32_206.9721m/z	MEblack	HMDB29649	2,4,6-Trihydroxybenzoic acid
3.38_132.0450m/z	MEblack	HMDB12219	Dopamine quinone
3.52_132.0448m/z	MEblack	HMDB33903	3alpha,4,7,7alpha-Tetrahydro-1H-isoindole-1,3(2H)-dione
8.61_323.2572m/z	MEblack	HMDB33609	2-Pentadecylfuran
3.39_338.0881m/z	MEblack	HMDB29028	Prolyl-Tryptophan
4.71_345.2270m/z	MEblack	HMDB41287	16-Hydroxy-10-oxohexadecanoic acid
5.75_435.2741m/z	MEblack	HMDB00503	7a-Hydroxy-3-oxo-5b-cholanoic acid
6.45_449.2438m/z	MEblack	HMDB41578	7,8-Dihydro-3b,6a-dihydroxy-alpha-ionol 9-glucoside
3.94_407.2000m/z	MEblack	HMDB30044	Neriantogenin
6.45_783.5779m/z	MEblack	HMDB30130	Plastoquinone 9
6.45_783.5880m/z	MEblack	HMDB30130	Plastoquinone 9
5.58_783.5784m/z	MEblack	HMDB30130	Plastoquinone 9
3.71_568.1757n	MEblack	HMDB31726	cis-Mulberroside A
4.83_403.1866m/z	MEblack	HMDB15399	Arformoterol
3.68_215.0920m/z	MEblack	HMDB31101	8-Hydroxy-5,6-octadienoic acid
4.85_610.3581m/z	MEblack	HMDB30531	Janthitrem G
9.38_401.1414m/z	MEblack	HMDB30688	Cyclomulberrin
6.37_313.2411m/z	MEblack	HMDB31046	(Z)-9-Heptadecenoic acid
6.37_313.2351m/z	MEblack	HMDB31679	(9xi,10xi,12xi)-9,10-Dihydroxy-12-octadecenoic acid
3.57_255.0664m/z	MEblack	HMDB33333	2,3-Epoxysesamone
7.63_297.2419m/z	MEblack	HMDB10736	3-Oxooctadecanoic acid
7.65_297.2462m/z	MEblack	HMDB31008	(+)-15,16-Dihydroxyoctadecanoic acid
7.54_297.2428m/z	MEblack	HMDB41335	8-Heptadecenal
6.66_315.2517m/z	MEblack	HMDB31008	(+)-15,16-Dihydroxyoctadecanoic acid
5.98_315.2533m/z	MEblack	HMDB31294	2-Octanone
3.89_166.0625n	MEblack	HMDB02199	Desaminotyrosine
3.76_207.0139m/z	MEblack	HMDB31159	Garcinia acid
3.74_107.0494m/z	MEblack	HMDB31223	Enol-3-Ethyl-1,2-cyclopentanedione
3.66_201.1132m/z	MEblack	HMDB13897	4-ene-Valproic acid
4.96_183.1027m/z	MEblack	HMDB39844	(E,E)-2,6-Octadienal
6.37_201.1122m/z	MEblack	HMDB31510	R-2-Hydroxy-3-methylbutanoic acid 3-Methylbutanoyl
7.09_295.2265m/z	MEblack	HMDB36831	Ambronide
4.06_245.1385m/z	MEblack	HMDB41545	(1R,2R,4R)-1,8-Epoxy-p-menthane-2,4-diol
3.12_247.0126m/z	MEblack	HMDB31813	N-Carbamoyl-2-amino-2-(4-hydroxyphenyl)acetic acid
3.71_117.0184m/z	MEblack	HMDB39324	xi-3-Hydroxy-2-oxobutanoic acid
3.16_162.9304m/z	MEblack	HMDB31832	Methyl methanethiosulfonate
4.17_262.1416n	MEblack	HMDB31897	Phaseolic acid
11.55_200.9853m/z	MEblack	HMDB32115	1-(Methylthio)ethyl 2-propenyl disulfide
3.08_119.0494m/z	MEblack	HMDB39802	1-(2-Furanyl)-1-butanone
3.88_119.0493m/z	MEblack	HMDB32137	2,6-Dimethyl-1,4-benzenediol
4.05_119.0495m/z	MEblack	HMDB32137	2,6-Dimethyl-1,4-benzenediol
3.89_103.0546m/z	MEblack	HMDB32151	3,4-Dimethylphenol
4.56_187.0974m/z	MEblack	HMDB31342	Cyclohexanecarboxylic acid
6.53_241.1801m/z	MEblack	HMDB10730	3-Oxotetradecanoic acid
6.03_241.1794m/z	MEblack	HMDB32370	L-Menthyl (R,S)-3-hydroxybutyrate
6.60_389.2758m/z	MEblack	HMDB32678	2-Methylheneicosane
13.99_235.0964m/z	MEblack	HMDB30986	2-Carboxy-5,7-dimethyl-4-octanolide
5.57_511.1975m/z	MEblack	HMDB32834	7-Acetoxy-6-hydroxylimonin
5.90_403.1441m/z	MEblack	HMDB02928	Maltitol
3.85_206.9749m/z	MEblack	HMDB32982	2,2'-Dithenyl sulfide
5.04_206.9769m/z	MEblack	HMDB31547	L-Cyclo(alanylglycyl)
4.58_555.2984m/z	MEblack	HMDB35885	Ganoderic acid L
4.73_317.1165m/z	MEblack	HMDB30599	5-[(4-Hydroxypheny)ethenyl]-2-(3-methyl-1-butenyl)-1,3-benzenediol
5.28_456.2982n	MEblack	HMDB33416	Aluminium octanoate
5.28_455.2957m/z	MEblack	HMDB33416	Aluminium octanoate
4.54_598.2126m/z	MEblack	HMDB33617	Vignatic acid B
6.46_488.2791n	MEblack	HMDB30119	Perulactone B
1.40_278.9146m/z	MEblack	HMDB33695	Poppy acid
5.85_473.3285m/z	MEblack	HMDB33907	Homodolicholide
3.44_268.0354m/z	MEblack	HMDB34043	Tricetanidin
5.58_442.2732n	MEblack	HMDB34065	2,9-Bis(3-methyl-2E-pentenoyl)-2b,9a-dihydroxy-4Z,10(14)-oplopadien-3-one
2.93_133.0290m/z	MEblack	HMDB34172	Methyl 2-hydroxybenzoate
4.30_1049.5158m/z	MEblack	HMDB34306	b-Chlorogenin 3-[4''-(2'''-glucosyl-3'''-xylosylglucosyl)galactoside]
4.54_499.2826m/z	MEblack	HMDB34336	Dolichosterone
5.25_475.2637m/z	MEblack	HMDB12558	13'-carboxy-gamma-tocotrienol
4.73_567.2365m/z	MEblack	HMDB34346	4-Deoxyphysalolactone
4.83_304.0634m/z	MEblack	HMDB34364	Cepharadione A
3.12_259.0771m/z	MEblack	HMDB41008	1-Methyl-6-phenyl-1H-imidazo[4,5-b]pyridin-2-amine
7.61_499.3083m/z	MEblack	HMDB34349	Suillin
5.72_445.2926m/z	MEblack	HMDB34424	Spirotaccagenin
4.54_566.2751m/z	MEblack	HMDB34441	Americine
4.75_539.3095m/z	MEblack	HMDB35948	Cyclopassifloic acid D
4.63_505.3256m/z	MEblack	HMDB34516	3b,18b-3-Methoxy-11-oxo-12-oleanen-30-oic acid
4.91_398.1941n	MEblack	HMDB34575	3'-Hydroxy-T2-triol
5.28_494.2836n	MEblack	HMDB34617	(3b,4b,11b,14b)-11-Ethoxy-3,4-epoxy-14-hydroxy-12-cyathen-15-al 14-xyloside
6.52_537.2887m/z	MEblack	HMDB15220	Iloprost
4.92_450.3175m/z	MEblack	HMDB34731	Tomatidine
1.61_189.0393m/z	MEblack	HMDB34759	Methyl 5-(1-Propynyl)-2-thiophenepropanoate
5.60_558.1647m/z	MEblack	HMDB13862	N-desmethylimatinib
3.74_187.0067m/z	MEblack	HMDB34782	Benzyl sulfate
2.88_102.9473m/z	MEblack	HMDB34829	Sulfurous acid
12.72_227.8602m/z	MEblack	HMDB34898	3,3-Dichloro-4-(dichloromethylene)-2,5-pyrrolidinedione
4.73_539.3011m/z	MEblack	HMDB34927	Cucurbitacin B
5.32_539.2991m/z	MEblack	HMDB34392	Perulactone
5.00_417.2172m/z	MEblack	HMDB34953	Apo-12'-violaxanthal
4.93_537.1968m/z	MEblack	HMDB30133	Asticolorin A
6.65_455.3134m/z	MEblack	HMDB00359	3a,7a-Dihydroxycoprostanic acid
4.47_389.1800m/z	MEblack	HMDB39056	(4S,6R)-p-Mentha-1,8-diene-6,7-diol 7-glucoside
5.24_406.2679n	MEblack	HMDB35288	(6b,7b,13R)-6,7-Diacetoxy-8,14-labdadiene-13-ol
5.45_451.2694m/z	MEblack	HMDB35288	(6b,7b,13R)-6,7-Diacetoxy-8,14-labdadiene-13-ol
5.75_387.2506m/z	MEblack	HMDB35185	Retinol acetate
4.93_548.2386m/z	MEblack	HMDB35368	Cytochalasin Ppho
6.45_459.2825m/z	MEblack	HMDB35558	4,6-Pentacosanedione
4.72_427.1956m/z	MEblack	HMDB38691	Kiwiionoside
4.94_453.2902m/z	MEblack	HMDB00320	3a,4b,7a-Trihydroxy-5b-cholanoic acid
5.58_439.2956m/z	MEblack	HMDB02902	Delta-Tocopherol
5.59_539.2186m/z	MEblack	HMDB35909	Glaucarubol 15-O-beta-D-glucopyranoside
4.97_553.2844m/z	MEblack	HMDB35987	Ganoderic acid H
4.73_551.2677m/z	MEblack	HMDB35988	Ganoderic acid F
5.22_497.2571m/z	MEblack	HMDB36434	Lucidenic acid E2
0.90_126.9042m/z	MEblack	HMDB35409	Ozone
5.11_377.2686m/z	MEblack	HMDB36740	(2E,5E,12Z,15Z)-1-Hydroxy-2,5,12,15-heneicosatetraen-4-one
5.79_377.2733m/z	MEblack	HMDB36568	Persenone A
3.66_405.1743m/z	MEblack	HMDB14708	Cinnarizine
6.52_437.2783m/z	MEblack	HMDB36886	beta-Carotinal
4.57_399.1858m/z	MEblack	HMDB34566	Neotame
3.64_438.0507m/z	MEblack	HMDB29399	Ochratoxin A
6.12_377.2036m/z	MEblack	HMDB37397	xi-17-Methyloctadecanoic acid
3.08_135.0443m/z	MEblack	HMDB05784	Hydroxytyrosol
8.39_269.2108m/z	MEblack	HMDB40377	3-Pentadecenal
8.59_269.2105m/z	MEblack	HMDB32526	(Z)-8-Tetradecenal
6.73_269.2104m/z	MEblack	HMDB32526	(Z)-8-Tetradecenal
5.26_534.1430m/z	MEblack	HMDB38008	Malvidin 3-(6-acetylglucoside)
5.58_556.1197m/z	MEblack	HMDB38008	Malvidin 3-(6-acetylglucoside)
5.82_389.2644m/z	MEblack	HMDB38073	Octadecyl fumarate
4.98_487.2519m/z	MEblack	HMDB38327	(3b,9R)-5-Megastigmene-3,9-diol 9-[apiosyl-(1->6)-glucoside]
5.27_629.4045m/z	MEblack	HMDB39138	Hericenone C
7.10_309.2041m/z	MEblack	HMDB37798	(S)-10,16-Dihydroxyhexadecanoic acid
4.88_476.3175n	MEblack	HMDB38497	Polyporusterone C
5.03_511.2842m/z	MEblack	HMDB35221	(3beta,17alpha,23S)-17,23-Epoxy-3,28,29-trihydroxy-27-norlanost-8-en-24-one
4.28_431.2039m/z	MEblack	HMDB30781	Isomammein
0.83_379.0781m/z	MEblack	HMDB34862	4',6'-Dihydroxy-2'-methoxyacetophenone 6'-glucoside
4.97_267.1227m/z	MEblack	HMDB33778	Elemicin
4.73_465.3130m/z	MEblack	HMDB35513	Schleicherastatin 6
4.91_443.2342m/z	MEblack	HMDB39018	Apo-10'-violaxanthal
5.27_556.2552n	MEblack	HMDB39457	Dipiperamide C
3.11_288.0290m/z	MEblack	HMDB29355	N-Phenylacetylaspartic acid
4.91_317.1220m/z	MEblack	HMDB33663	Decarbamoylneosaxitoxin
5.23_317.1218m/z	MEblack	HMDB33663	Decarbamoylneosaxitoxin
4.66_317.1202m/z	MEblack	HMDB39609	Curcumin III
4.63_317.1199m/z	MEblack	HMDB39609	Curcumin III
4.58_317.1223m/z	MEblack	HMDB32527	1,1'-(Tetrahydro-6a-hydroxy-2,3a,5-trimethylfuro[2,3-d]-1,3-dioxole-2,5-diyl)bis-ethanone
3.66_322.0254m/z	MEblack	HMDB02028	DOPA sulfate
5.25_409.2893m/z	MEblack	HMDB39866	5-(12-Nonadecenyl)-1,3-benzenediol
5.99_473.2756m/z	MEblack	HMDB39883	Ascorbyl palmitate
11.69_118.0125m/z	MEblack	HMDB40229	1H-Pyrrolo[2,1-c][1,4]thiazine
3.55_206.9730m/z	MEblack	HMDB40590	Benzyl methyl disulfide
4.85_417.2094m/z	MEblack	HMDB40701	9-Hydroxy-7-megastigmen-3-one glucoside
3.66_213.9922m/z	MEblack	HMDB40612	4-Acetyl-2(3H)-benzoxazolone
3.29_463.0904m/z	MEblack	HMDB41640	(-)-Epigallocatechin 7-glucuronide
4.85_417.2153m/z	MEblack	HMDB40701	9-Hydroxy-7-megastigmen-3-one glucoside
5.26_598.2102m/z	MEblack	HMDB40703	Pulcherosine
5.46_435.2801m/z	MEblack	HMDB40815	Nb-Palmitoyltryptamine
5.94_435.2783m/z	MEblack	HMDB40815	Nb-Palmitoyltryptamine
3.87_165.0925m/z	MEblack	HMDB32462	Pentyl 2-furyl ketone
2.94_352.9841m/z	MEblack	HMDB41120	4-Phenyl-1H,3H-naphtho[1,8-cd]pyran-1,3-dione
3.08_182.0573n	MEblack	HMDB37274	Maltol propionate
6.45_541.2060m/z	MEblack	HMDB38143	Calamin
5.58_889.4954m/z	MEblack	HMDB41351	Koryoginsenoside R1
4.96_375.1827m/z	MEblack	HMDB29566	Isopulegone caffeate
5.12_375.1838m/z	MEblack	HMDB30359	14,19-Dihydroaspidospermatine
6.46_459.2721m/z	MEblack	HMDB12516	11'-Carboxy-alpha-tocotrienol
6.44_459.2783m/z	MEblack	HMDB41365	25-Acetylvulgaroside
6.45_459.2749m/z	MEblack	HMDB41365	25-Acetylvulgaroside
5.59_459.2776m/z	MEblack	HMDB41365	25-Acetylvulgaroside
5.59_459.2706m/z	MEblack	HMDB41365	25-Acetylvulgaroside
5.76_142.1355n	MEblack	HMDB41498	2-Nonen-1-ol
4.82_317.1286m/z	MEblack	HMDB41519	Nb-Feruloyltryptamine
5.08_317.1280m/z	MEblack	HMDB29078	Tryptophyl-Asparagine
4.68_317.1276m/z	MEblack	HMDB29078	Tryptophyl-Asparagine
4.59_317.1286m/z	MEblack	HMDB41519	Nb-Feruloyltryptamine
4.57_317.1262m/z	MEblack	HMDB41519	Nb-Feruloyltryptamine
3.88_245.0454m/z	MEblack	HMDB41691	5-(3',4',5'-Trihydroxyphenyl)-gamma-valerolactone
3.61_245.0439m/z	MEblack	HMDB32616	Sinapic acid
5.35_186.1255n	MEblack	HMDB41545	(1R,2R,4R)-1,8-Epoxy-p-menthane-2,4-diol
5.59_525.2569m/z	MEblack	HMDB41587	Macrocarpal I
3.56_431.0962m/z	MEblack	HMDB41768	Phloretin 2'-O-glucuronide
3.69_431.1030m/z	MEblack	HMDB41768	Phloretin 2'-O-glucuronide
0.90_218.0272n	MEblack	HMDB41785	Tyrosol 4-sulfate
4.13_431.1879m/z	MEblack	HMDB05020	Risperidone
4.76_448.2971m/z	MEblack	HMDB42042	tiropramide
5.59_448.3022m/z	MEblack	HMDB35282	Solasodine
3.71_424.0086m/z	MEblack	HMDB01201	Guanosine diphosphate
5.58_392.2866n	MEblack	Unknown	Unknown
4.93_552.2498n	MEblack	Unknown	Unknown
5.58_496.1843n	MEblack	Unknown	Unknown
5.58_492.2121n	MEblack	Unknown	Unknown
5.57_541.1792n	MEblack	Unknown	Unknown
5.58_838.5258n	MEblack	Unknown	Unknown
5.26_816.5833n	MEblack	Unknown	Unknown
5.26_524.2622n	MEblack	Unknown	Unknown
4.93_530.1730n	MEblack	Unknown	Unknown
5.27_553.1975n	MEblack	Unknown	Unknown
3.65_317.9592n	MEblack	Unknown	Unknown
5.58_865.5458n	MEblack	Unknown	Unknown
5.75_436.3278n	MEblack	Unknown	Unknown
3.71_368.0367n	MEblack	Unknown	Unknown
5.27_918.5264n	MEblack	Unknown	Unknown
5.28_527.1894n	MEblack	Unknown	Unknown
3.89_219.9804n	MEblack	Unknown	Unknown
2.92_231.0505n	MEblack	Unknown	Unknown
3.71_68.0336n	MEblack	Unknown	Unknown
3.71_383.0059n	MEblack	Unknown	Unknown
2.87_207.0213n	MEblack	Unknown	Unknown
5.93_390.2819n	MEblack	Unknown	Unknown
3.39_798.3459n	MEblack	Unknown	Unknown
5.27_549.1350n	MEblack	Unknown	Unknown
5.27_420.2358n	MEblack	Unknown	Unknown
5.26_526.2175n	MEblack	Unknown	Unknown
3.77_330.9996n	MEblack	Unknown	Unknown
5.58_886.5392n	MEblack	Unknown	Unknown
5.59_804.6089n	MEblack	Unknown	Unknown
5.58_909.4507n	MEblack	Unknown	Unknown
5.58_574.1993n	MEblack	Unknown	Unknown
5.79_378.2717n	MEblack	Unknown	Unknown
5.59_458.3182n	MEblack	Unknown	Unknown
5.68_306.2400n	MEblack	Unknown	Unknown
5.68_107.9308n	MEblack	Unknown	Unknown
5.76_436.2875n	MEblack	Unknown	Unknown
3.53_206.8951n	MEblack	Unknown	Unknown
3.65_281.0470n	MEblack	Unknown	Unknown
3.65_320.9463n	MEblack	Unknown	Unknown
5.38_392.2870n	MEblack	Unknown	Unknown
7.55_811.5910n	MEblack	Unknown	Unknown
5.57_412.3123n	MEblack	Unknown	Unknown
2.72_224.0229n	MEblack	Unknown	Unknown
3.64_292.9992n	MEblack	Unknown	Unknown
3.64_204.0087n	MEblack	Unknown	Unknown
6.45_431.2616n	MEblack	Unknown	Unknown
0.77_1038.5051n	MEblack	Unknown	Unknown
4.76_427.3362n	MEblack	Unknown	Unknown
6.45_500.2668n	MEblack	Unknown	Unknown
4.73_535.2776n	MEblack	Unknown	Unknown
3.07_223.0124n	MEblack	Unknown	Unknown
4.31_443.3323n	MEblack	Unknown	Unknown
11.07_910.5806n	MEblack	Unknown	Unknown
3.12_218.9952n	MEblack	Unknown	Unknown
4.72_284.1616n	MEblack	Unknown	Unknown
4.73_527.2660n	MEblack	Unknown	Unknown
3.22_258.1471n	MEblack	Unknown	Unknown
3.11_371.0561n	MEblack	Unknown	Unknown
0.85_212.0527n	MEblack	Unknown	Unknown
4.00_326.2683n	MEblack	Unknown	Unknown
3.37_713.3379n	MEblack	Unknown	Unknown
4.93_498.3132n	MEblack	Unknown	Unknown
4.93_517.3035n	MEblack	Unknown	Unknown
3.38_276.9128n	MEblack	Unknown	Unknown
3.95_71.0515n	MEblack	Unknown	Unknown
0.86_392.9868n	MEblack	Unknown	Unknown
4.92_512.3068n	MEblack	Unknown	Unknown
10.55_903.6838m/z	MEblack	Unknown	Unknown
12.63_253.8109m/z	MEblack	Unknown	Unknown
13.02_226.8596m/z	MEblack	Unknown	Unknown
12.81_1189.7498m/z	MEblack	Unknown	Unknown
14.76_210.8977m/z	MEblack	Unknown	Unknown
12.54_258.8350m/z	MEblack	Unknown	Unknown
12.44_126.0144m/z	MEblack	Unknown	Unknown
3.32_231.8740m/z	MEblack	Unknown	Unknown
3.24_191.9330m/z	MEblack	Unknown	Unknown
3.08_182.0552m/z	MEblack	Unknown	Unknown
2.77_480.0337m/z	MEblack	Unknown	Unknown
2.87_241.8896m/z	MEblack	Unknown	Unknown
2.72_305.9673m/z	MEblack	Unknown	Unknown
3.04_1119.8871m/z	MEblack	Unknown	Unknown
2.94_261.9782m/z	MEblack	Unknown	Unknown
2.94_297.9588m/z	MEblack	Unknown	Unknown
2.91_225.8982m/z	MEblack	Unknown	Unknown
4.09_215.8684m/z	MEblack	Unknown	Unknown
4.16_484.2732m/z	MEblack	Unknown	Unknown
3.52_213.0057m/z	MEblack	Unknown	Unknown
3.65_318.9273m/z	MEblack	Unknown	Unknown
3.71_409.9494m/z	MEblack	Unknown	Unknown
3.70_185.8901m/z	MEblack	Unknown	Unknown
0.81_608.6417m/z	MEblack	Unknown	Unknown
0.90_297.9605m/z	MEblack	Unknown	Unknown
0.90_297.9542m/z	MEblack	Unknown	Unknown
0.87_692.1636m/z	MEblack	Unknown	Unknown
0.88_866.0324m/z	MEblack	Unknown	Unknown
0.80_981.7518m/z	MEblack	Unknown	Unknown
0.67_190.9314m/z	MEblack	Unknown	Unknown
0.16_263.8597m/z	MEblack	Unknown	Unknown
0.04_263.8623m/z	MEblack	Unknown	Unknown
0.09_194.9046m/z	MEblack	Unknown	Unknown
0.80_113.0338m/z	MEblack	Unknown	Unknown
0.75_371.8974m/z	MEblack	Unknown	Unknown
0.75_394.8976m/z	MEblack	Unknown	Unknown
0.77_386.9433m/z	MEblack	Unknown	Unknown
0.77_809.8516m/z	MEblack	Unknown	Unknown
2.02_197.8904m/z	MEblack	Unknown	Unknown
2.37_235.9288m/z	MEblack	Unknown	Unknown
1.40_210.9556m/z	MEblack	Unknown	Unknown
1.40_301.9035m/z	MEblack	Unknown	Unknown
1.40_279.9211m/z	MEblack	Unknown	Unknown
1.39_217.9257m/z	MEblack	Unknown	Unknown
1.25_177.8816m/z	MEblack	Unknown	Unknown
1.26_143.8927m/z	MEblack	Unknown	Unknown
7.96_135.9154m/z	MEblack	Unknown	Unknown
8.23_299.2536m/z	MEblack	Unknown	Unknown
7.72_297.2489m/z	MEblack	Unknown	Unknown
7.64_297.2379m/z	MEblack	Unknown	Unknown
7.65_297.2368m/z	MEblack	Unknown	Unknown
7.55_793.5931m/z	MEblack	Unknown	Unknown
7.56_792.5834m/z	MEblack	Unknown	Unknown
7.54_792.5813m/z	MEblack	Unknown	Unknown
7.55_792.5768m/z	MEblack	Unknown	Unknown
7.55_793.5689m/z	MEblack	Unknown	Unknown
9.06_135.9223m/z	MEblack	Unknown	Unknown
4.92_897.6188m/z	MEblack	Unknown	Unknown
4.93_897.6083m/z	MEblack	Unknown	Unknown
4.92_506.2619m/z	MEblack	Unknown	Unknown
4.93_594.2292m/z	MEblack	Unknown	Unknown
4.93_578.2588m/z	MEblack	Unknown	Unknown
4.93_897.6261m/z	MEblack	Unknown	Unknown
4.93_516.2886m/z	MEblack	Unknown	Unknown
4.78_568.3268m/z	MEblack	Unknown	Unknown
4.81_462.2843m/z	MEblack	Unknown	Unknown
5.28_570.2128m/z	MEblack	Unknown	Unknown
5.25_813.5608m/z	MEblack	Unknown	Unknown
5.00_308.1187m/z	MEblack	Unknown	Unknown
4.39_514.2907m/z	MEblack	Unknown	Unknown
4.24_514.2928m/z	MEblack	Unknown	Unknown
4.31_433.2140m/z	MEblack	Unknown	Unknown
4.33_159.8632m/z	MEblack	Unknown	Unknown
4.68_187.8598m/z	MEblack	Unknown	Unknown
4.61_484.2725m/z	MEblack	Unknown	Unknown
4.72_532.2894m/z	MEblack	Unknown	Unknown
4.68_317.6246m/z	MEblack	Unknown	Unknown
4.68_462.2836m/z	MEblack	Unknown	Unknown
4.49_564.2274m/z	MEblack	Unknown	Unknown
4.51_464.2948m/z	MEblack	Unknown	Unknown
4.58_416.1919m/z	MEblack	Unknown	Unknown
4.56_317.6233m/z	MEblack	Unknown	Unknown
6.45_805.5599m/z	MEblack	Unknown	Unknown
6.46_554.1369m/z	MEblack	Unknown	Unknown
6.46_805.5777m/z	MEblack	Unknown	Unknown
6.47_241.7941m/z	MEblack	Unknown	Unknown
6.46_392.2892m/z	MEblack	Unknown	Unknown
6.46_459.2684m/z	MEblack	Unknown	Unknown
6.44_438.3001m/z	MEblack	Unknown	Unknown
6.41_199.8038m/z	MEblack	Unknown	Unknown
6.40_475.2892m/z	MEblack	Unknown	Unknown
6.45_783.5700m/z	MEblack	Unknown	Unknown
6.45_805.5658m/z	MEblack	Unknown	Unknown
6.47_392.2930m/z	MEblack	Unknown	Unknown
6.50_438.2937m/z	MEblack	Unknown	Unknown
6.16_368.2436m/z	MEblack	Unknown	Unknown
5.57_784.5927m/z	MEblack	Unknown	Unknown
5.56_516.2841m/z	MEblack	Unknown	Unknown
5.57_548.2356m/z	MEblack	Unknown	Unknown
5.57_460.2769m/z	MEblack	Unknown	Unknown
5.59_459.2657m/z	MEblack	Unknown	Unknown
5.58_924.5074m/z	MEblack	Unknown	Unknown
5.58_548.2292m/z	MEblack	Unknown	Unknown
5.58_805.5723m/z	MEblack	Unknown	Unknown
5.58_448.3128m/z	MEblack	Unknown	Unknown
5.33_205.8396m/z	MEblack	Unknown	Unknown
5.38_437.2972m/z	MEblack	Unknown	Unknown
5.28_222.1194m/z	MEblack	Unknown	Unknown
5.78_447.2543m/z	MEblack	Unknown	Unknown
5.61_393.2953m/z	MEblack	Unknown	Unknown
5.60_177.8995m/z	MEblack	Unknown	Unknown
5.62_178.8445m/z	MEblack	Unknown	Unknown
5.60_393.2934m/z	MEblack	Unknown	Unknown
5.59_176.8454m/z	MEblack	Unknown	Unknown
5.59_391.4587m/z	MEblack	Unknown	Unknown
5.67_437.2983m/z	MEblack	Unknown	Unknown
5.66_391.2765m/z	MEblack	Unknown	Unknown
5.70_187.8584m/z	MEblack	Unknown	Unknown
6.63_197.0973n	MEblack	HMDB33188	3-Amino-1-methyl-5H-pyrido[4,3-b]indole
5.66_226.1232n	MEblack	HMDB40705	Allixin
6.63_230.1890n	MEblack	HMDB41947	n1,n8-diacetylspermidine
6.63_598.3947n	MEblack	HMDB38567	3'-N-Acetyl-4'-O-(9-octadecenoyl)fusarochromanone
6.65_206.0795n	MEblack	HMDB33584	Diethyl tartrate
7.92_410.1784n	MEblack	HMDB32772	Eremopetasitenin C3
16.92_306.1676n	MEblack	HMDB31315	1-(beta-D-Glucopyranosyloxy)-3-octanone
6.23_218.1178n	MEblack	HMDB00350	3-Hydroxysebacic acid
6.24_253.1080n	MEblack	HMDB32758	Ethyl 3-methyl-9H-carbazole-9-carboxylate
6.24_435.2405n	MEblack	HMDB30323	Paxilline
17.78_413.3120n	MEblack	HMDB13333	3-Hydroxy-9-hexadecenoylcarnitine
4.31_232.0734n	MEblack	HMDB41325	Salfredin B11
6.63_226.1595n	MEblack	HMDB40615	4,5-Dihydrovomifoliol
0.75_316.1146n	MEblack	HMDB32013	Vanilloloside
17.98_285.2114n	MEblack	HMDB30519	1-Methyl-2-nonyl-4(1H)-quinolinone
16.26_138.0549m/z	MEblack	HMDB01123	2-Aminobenzoic acid
16.41_416.2455m/z	MEblack	HMDB15397	Sunitinib
16.35_284.1713m/z	MEblack	HMDB28890	Histidinyl-Lysine
16.32_138.0554m/z	MEblack	HMDB01123	2-Aminobenzoic acid
16.31_377.2186m/z	MEblack	HMDB30361	(-)-Aspidospermine
16.35_340.2009m/z	MEblack	HMDB14497	Methylergonovine
16.33_220.1714m/z	MEblack	HMDB31313	2-Pentyl-3-phenyl-2-propenal
16.38_221.1375m/z	MEblack	HMDB13318	Tryptophanamide
16.50_207.0984m/z	MEblack	HMDB31574	1-Isothiocyanato-6-(methylthio)hexane
16.94_206.0997m/z	MEblack	HMDB32688	(Z)-1-(Methylthio)-5-phenyl-1-penten-3-yne
16.92_221.1754m/z	MEblack	HMDB37163	1,2-Bis(1-ethoxyethoxy)propane
16.72_275.1358m/z	MEblack	HMDB00982	5-Methylcytidine
17.02_496.4178m/z	MEblack	HMDB34578	Deterrol stearate
16.71_207.0995m/z	MEblack	HMDB29070	Threoninyl-Serine
16.84_465.3540m/z	MEblack	HMDB41135	2-Deoxybrassinolide
16.86_141.0542m/z	MEblack	HMDB31735	Ethyl maltol
16.80_299.2115m/z	MEblack	HMDB15277	Diphenylpyraline
15.18_329.2594m/z	MEblack	HMDB03116	Stanozolol
14.73_285.1544m/z	MEblack	HMDB33758	L-Agaritine
14.86_179.1022m/z	MEblack	HMDB33747	(卤)-2,2'-Iminobispropanoic acid
13.97_284.1689m/z	MEblack	HMDB28890	Histidinyl-Lysine
13.85_240.1345m/z	MEblack	HMDB28848	Glycyl-Phenylalanine
14.34_327.1951m/z	MEblack	HMDB14602	Acitretin
14.12_219.1579m/z	MEblack	HMDB37787	xi-4,5-Dihydro-2,4(5)-dimethyl-1H-imidazole
14.19_317.1074m/z	MEblack	HMDB38514	L-gamma-Glutamyl-beta-phenyl-beta-L-alanine
14.18_179.1067m/z	MEblack	HMDB31250	Phenylmethyl 2-methylpropanoate
14.21_288.1552m/z	MEblack	HMDB29428	Hypoglycin B
14.14_329.1838m/z	MEblack	HMDB34592	Lansamide 4
14.16_219.0886m/z	MEblack	HMDB29592	Triacetin
15.93_317.1173m/z	MEblack	HMDB33331	(E)-1-[4-Hydroxy-3-(3-methyl-1,3-butadienyl)phenyl]-2-(3,5-dihydroxyphenyl)ethylene
15.91_140.0556m/z	MEblack	HMDB31708	1,2-bis(methylthio)ethane
16.22_138.0537m/z	MEblack	HMDB01123	2-Aminobenzoic acid
16.18_231.1473m/z	MEblack	HMDB15614	Ibudilast
16.20_275.1324m/z	MEblack	HMDB00982	5-Methylcytidine
16.23_138.0561m/z	MEblack	HMDB01123	2-Aminobenzoic acid
16.05_317.1158m/z	MEblack	HMDB33331	(E)-1-[4-Hydroxy-3-(3-methyl-1,3-butadienyl)phenyl]-2-(3,5-dihydroxyphenyl)ethylene
16.15_570.4638m/z	MEblack	HMDB36921	(all-E)-Rubixanthin
16.15_138.0553m/z	MEblack	HMDB01123	2-Aminobenzoic acid
15.40_288.1548m/z	MEblack	HMDB29428	Hypoglycin B
15.41_284.1617m/z	MEblack	HMDB14616	Hexylcaine
15.37_288.1541m/z	MEblack	HMDB29428	Hypoglycin B
15.36_570.4672m/z	MEblack	HMDB36921	(all-E)-Rubixanthin
15.35_206.0930m/z	MEblack	HMDB38633	(-)-3-Cyanomethyl-3-hydroxy-1H-indol-2(3H)-one
15.69_196.1045m/z	MEblack	HMDB59607	apo-[3-methylcrotonoyl-CoA:carbon-dioxide ligase (ADP-forming)]
17.72_252.1050m/z	MEblack	HMDB32660	(2Z,4'Z)-2-(5-Methylthio-4-penten-2-ynylidene)-1,6-dioxaspiro[4.4]non-3-ene
17.72_299.1374m/z	MEblack	HMDB33954	Juzirine
17.69_447.3420m/z	MEblack	HMDB00712	Hexadecanedioic acid mono-L-carnitine ester
17.71_289.1594m/z	MEblack	HMDB28704	Arginyl-Asparagine
17.70_604.4255m/z	MEblack	HMDB32832	(3b,16a,21b,22a)-12-Oleanene-3,16,21,23,28-pentol-22-angeloyloxy-23-al
17.78_427.3663m/z	MEblack	HMDB40816	Nb-Stearoyltryptamine
17.74_237.1608m/z	MEblack	HMDB14859	Procaine
17.74_289.1522m/z	MEblack	HMDB33103	(R)-Higenamine
17.74_520.3587m/z	MEblack	HMDB34551	Medicagenic acid
17.72_492.3657m/z	MEblack	HMDB35221	(3beta,17alpha,23S)-17,23-Epoxy-3,28,29-trihydroxy-27-norlanost-8-en-24-one
17.72_359.2053m/z	MEblack	HMDB32382	N1-(2-Methoxy-4-methylbenzyl)-n2-(2-(5-methylpyridin-2-yl)ethyl)oxalamide
17.75_602.4560m/z	MEblack	HMDB36914	Triphasiaxanthin
17.74_447.3385m/z	MEblack	HMDB00712	Hexadecanedioic acid mono-L-carnitine ester
17.74_308.1951m/z	MEblack	HMDB15453	Procaterol
17.69_408.3227m/z	MEblack	HMDB33637	Fistulosin
17.60_275.1345m/z	MEblack	HMDB00982	5-Methylcytidine
17.61_468.3830m/z	MEblack	HMDB03555	Vitamin K1
17.61_549.3323m/z	MEblack	HMDB28802	Glutaminyl-Lysine
17.61_188.0715m/z	MEblack	HMDB00734	Indoleacrylic acid
17.61_416.2388m/z	MEblack	HMDB33972	Asacoumarin A
17.57_296.1263m/z	MEblack	HMDB38834	(2E)-Piperamide-C5:1
17.58_293.1518m/z	MEblack	HMDB33345	(卤)-Ribaline
17.66_666.4241m/z	MEblack	HMDB34642	Phytolaccoside A
17.67_352.3191m/z	MEblack	HMDB31099	(all-Z)-7,10,13-Docosatrienoic acid
17.64_593.3654m/z	MEblack	HMDB34391	Agavoside A
17.63_736.5305m/z	MEblack	HMDB32677	Soyacerebroside I
17.62_502.3526m/z	MEblack	HMDB38683	19alpha-19-Hydroxy-3,11-dioxo-12-ursen-28-oic acid
17.65_240.1416m/z	MEblack	HMDB32705	Isopropyl beta-D-glucoside
17.64_345.2270m/z	MEblack	HMDB36396	3-Methylbutyl 3-oxobutanoate
17.64_422.3284m/z	MEblack	HMDB12517	11'-Carboxy-gamma-chromanol
17.65_416.2453m/z	MEblack	HMDB31672	Armillaribin
17.94_557.4197m/z	MEblack	HMDB41179	Hericene A
17.94_491.3185m/z	MEblack	HMDB38797	Uralenolide
17.93_604.4165m/z	MEblack	HMDB32832	(3b,16a,21b,22a)-12-Oleanene-3,16,21,23,28-pentol-22-angeloyloxy-23-al
17.90_195.0749m/z	MEblack	HMDB11178	L-prolyl-L-glycine
17.89_242.1599m/z	MEblack	HMDB29559	(4-Hydroxybenzoyl)choline
17.89_319.2939m/z	MEblack	HMDB03208	Thromboxane
17.92_621.3818m/z	MEblack	HMDB38567	3'-N-Acetyl-4'-O-(9-octadecenoyl)fusarochromanone
17.92_422.2553m/z	MEblack	HMDB39558	1alpha-O-Methylquassin
17.90_333.1647m/z	MEblack	HMDB15055	Spectinomycin
17.91_307.1841m/z	MEblack	HMDB00552	3-Methylglutarylcarnitine
17.91_436.3524m/z	MEblack	HMDB35686	beta-Citraurinene
17.82_293.1971m/z	MEblack	HMDB15116	Physostigmine
17.84_427.3595m/z	MEblack	HMDB31080	Momordenol
17.79_307.1557m/z	MEblack	HMDB15585	Chlophedianol
17.79_209.0902m/z	MEblack	HMDB29010	Prolyl-Alanine
17.81_191.0712m/z	MEblack	HMDB32991	7-Methoxy-6-methyl-2H-1-benzopyran-2-one
17.81_518.3329m/z	MEblack	HMDB14554	Mupirocin
17.80_377.2183m/z	MEblack	HMDB30361	(-)-Aspidospermine
17.87_291.1724m/z	MEblack	HMDB15453	Procaterol
17.87_573.4145m/z	MEblack	HMDB32835	22-Angeloylbarringtogenol C
17.87_448.3402m/z	MEblack	HMDB06351	Vaccenyl carnitine
17.89_175.0604m/z	MEblack	HMDB03070	Shikimic acid
17.84_447.3390m/z	MEblack	HMDB00712	Hexadecanedioic acid mono-L-carnitine ester
17.84_436.3231m/z	MEblack	HMDB10331	Palmitoyl glucuronide
17.86_427.3723m/z	MEblack	HMDB40816	Nb-Stearoyltryptamine
17.22_309.1814m/z	MEblack	HMDB30178	(S)-Edulinine
17.22_519.3636m/z	MEblack	HMDB00756	L-Hexanoylcarnitine
17.24_309.2081m/z	MEblack	HMDB32442	2-Nonenoic acid gamma-lactone
17.19_321.2997m/z	MEblack	HMDB37634	xi-1-Ethoxy-1-pentyloxyethane
17.19_448.3375m/z	MEblack	HMDB06351	Vaccenyl carnitine
17.18_293.1622m/z	MEblack	HMDB01936	Doxylamine
17.20_197.1025m/z	MEblack	HMDB41821	acetylisoniazid
17.20_520.3674m/z	MEblack	HMDB34639	Esculentic acid (Phytolacca)
17.20_416.2487m/z	MEblack	HMDB15397	Sunitinib
17.29_473.3195m/z	MEblack	HMDB00601	Coprocholic acid
17.31_340.1910m/z	MEblack	HMDB40811	Dehydropipernonaline
17.31_224.1158m/z	MEblack	HMDB38791	2,4,6-Triethyl-1,3,5-oxadithiane
17.25_262.1422m/z	MEblack	HMDB30731	3-(1,1-Dimethylallyl)herniarin
17.07_218.0862m/z	MEblack	HMDB15328	Captopril
17.07_308.1839m/z	MEblack	HMDB13324	2-Octenoylcarnitine
17.06_435.3586m/z	MEblack	HMDB40586	Vitamin D5
17.09_448.3434m/z	MEblack	HMDB36249	Schidigeragenin C
17.08_217.1374m/z	MEblack	HMDB34910	(R)-2-Amino-N-(2,2,4,4-tetramethyl-3-thietanyl)propanamide
17.03_197.1135m/z	MEblack	HMDB30091	beta-D-Glucosamine
17.02_271.1262m/z	MEblack	HMDB13939	N-Desmethylpromazine
17.02_293.1740m/z	MEblack	HMDB39275	[6]-Gingerdione
17.05_221.1025m/z	MEblack	HMDB28840	Glycyl-Glutamate
17.05_332.2090m/z	MEblack	HMDB40697	Oblongine
17.05_192.0779m/z	MEblack	HMDB13195	4-Aminobiphenyl
17.16_208.0982m/z	MEblack	HMDB00860	Phenylpropionylglycine
17.17_436.3387m/z	MEblack	HMDB06210	Heptadecanoyl carnitine
17.12_206.0992m/z	MEblack	HMDB40087	4-Butyl-2-ethyl-5-methylthiazole
17.13_622.4822m/z	MEblack	HMDB36295	Cycloartanyl ferulate
17.48_507.3794m/z	MEblack	HMDB36404	3beta-Acetoxy-19alpha-hydroxy-12-ursene
17.46_604.4181m/z	MEblack	HMDB35331	Ganoderic acid Md
17.55_237.1487m/z	MEblack	HMDB40778	Eremopetasidione
17.56_422.3218m/z	MEblack	HMDB12517	11'-Carboxy-gamma-chromanol
17.35_576.3512m/z	MEblack	HMDB34927	Cucurbitacin B
17.36_421.3459m/z	MEblack	HMDB06849	24-Methylenecholesterol
17.37_377.2035m/z	MEblack	HMDB15036	Remifentanil
17.33_293.1569m/z	MEblack	HMDB31566	2-Methyl-3-phenyl-2-propenal
17.35_468.3833m/z	MEblack	HMDB03555	Vitamin K1
17.45_549.3308m/z	MEblack	HMDB28802	Glutaminyl-Lysine
17.44_417.2737m/z	MEblack	HMDB38506	7,8-Dehydro-beta-micropteroxanthin
17.40_517.3532m/z	MEblack	HMDB30423	28-Homobrassinolide
17.39_207.0991m/z	MEblack	HMDB36998	(S)-Oleuropeic acid
17.38_461.3231m/z	MEblack	HMDB02126	27-Nor-5b-cholestane-3a,7a,12a,24,25-pentol
17.41_197.1045m/z	MEblack	HMDB33755	2-Butyl-1H-benzimidazole
17.40_308.1873m/z	MEblack	HMDB41906	ibopamine
4.06_485.5262m/z	MEblack	HMDB03424	1-Hexadecanol
4.06_257.0758m/z	MEblack	HMDB11169	L-beta-aspartyl-L-threonine
4.30_231.0646m/z	MEblack	HMDB33329	Coriandrin
4.11_621.2660m/z	MEblack	HMDB00668	Hematoporphyrin IX
4.24_249.0656m/z	MEblack	HMDB01555	Pyridoxamine 5'-phosphate
3.47_291.1127m/z	MEblack	HMDB29737	1H-Indole-3-carboxaldehyde
3.44_247.0779m/z	MEblack	HMDB04328	Temurin
3.97_264.9931m/z	MEblack	HMDB59620	5-(methylthio)-2,3-dioxopentyl phosphate
3.75_133.0385m/z	MEblack	HMDB34799	Diammonium hydrogen phosphate ((NH4)2HPO4)
4.59_170.0484m/z	MEblack	HMDB15167	Mercaptopurine
4.59_206.0698m/z	MEblack	HMDB33141	2-Amino-a-carboline
4.71_170.0483m/z	MEblack	HMDB15167	Mercaptopurine
4.34_257.0695m/z	MEblack	HMDB32916	2-(Methylthiomethyl)furan
4.46_284.1608m/z	MEblack	HMDB33598	N5-(4-Methoxybenzyl)glutamine
0.92_245.0494m/z	MEblack	HMDB31708	1,2-bis(methylthio)ethane
0.91_339.0123m/z	MEblack	HMDB02757	Cysteic acid
0.95_253.1067m/z	MEblack	HMDB41448	Dicyclohexyl disulfide
0.95_165.0411m/z	MEblack	HMDB32741	S-2-Propenyl 1-propanesulfinothioate
0.95_248.1024m/z	MEblack	HMDB41953	nnal-n-oxide
0.95_127.0376m/z	MEblack	HMDB13675	1,3,5-trihydroxybenzene
0.88_401.0535m/z	MEblack	HMDB40932	4-Chloro-3,5-dimethoxybenzaldehyde
0.88_298.0919m/z	MEblack	HMDB30697	Sarmentosin
0.88_247.0973m/z	MEblack	HMDB33914	Aegelinol
0.90_264.0486m/z	MEblack	HMDB37549	2,4-Dihydroxy-7,8-dimethoxy-2H-1,4-benzoxazin-3(4H)-one
0.90_276.1088m/z	MEblack	HMDB14444	Penciclovir
0.89_320.0732m/z	MEblack	HMDB32294	N-Gluconyl ethanolamine phosphate
0.88_351.0434m/z	MEblack	HMDB32902	Sodium 6-hydroxy-5-(phenylazo)-2-naphthalenesulfoniate
0.89_689.2154m/z	MEblack	HMDB35323	Fagopyritol B3
1.20_226.0695m/z	MEblack	HMDB37264	2-Hydroxy-4,7-dimethoxy-2H-1,4-benzoxazin-3(4H)-one
0.95_154.0858m/z	MEblack	HMDB00073	Dopamine
1.19_143.1059m/z	MEblack	HMDB13897	4-ene-Valproic acid
1.19_190.0493m/z	MEblack	HMDB34887	3alpha,4,5,7alpha-Tetrahydro-5-hydroxy-1H-isoindole-1,3(2H)-dione
1.15_189.1120m/z	MEblack	HMDB32258	(+/-)-Ethyl 3-acetoxy-2-methylbutyrate
0.87_217.0579m/z	MEblack	HMDB01867	4-Aminohippuric acid
0.78_1119.8212m/z	MEblack	HMDB37102	Debenzoylzucchini factor B
0.79_765.8439m/z	MEblack	HMDB32642	5-Methyl-5-pentacosanol
0.75_309.1633m/z	MEblack	HMDB34437	Biphenyl
0.75_295.1406m/z	MEblack	HMDB28987	Methionyl-Gamma-glutamate
0.86_263.0615m/z	MEblack	HMDB32559	(卤)-2-(1-Methylpropyl)-4,6-dinitrophenol
0.86_203.1388m/z	MEblack	HMDB28691	Alanyl-Leucine
0.81_700.6515m/z	MEblack	HMDB11772	Cer(d18:0/26:1(17Z))
0.82_227.1043m/z	MEblack	HMDB00245	Porphobilinogen
2.99_197.1169m/z	MEblack	HMDB37725	Hexyl 2-furoate
3.02_134.0817m/z	MEblack	HMDB32356	N-Lactoyl ethanolamine
2.57_232.1432m/z	MEblack	HMDB15493	Aminophenazone
3.21_763.3282m/z	MEblack	HMDB41369	cis-Zeatin 9-glucoside
3.26_338.0776m/z	MEblack	HMDB15369	Chlorprothixene
1.82_139.0381m/z	MEblack	HMDB32920	alpha-Furyl methyl diketone
1.36_348.9788m/z	MEblack	HMDB15679	Niclosamide
1.35_313.0030m/z	MEblack	HMDB01544	m-Chlorobenzoic acid
1.45_126.0542m/z	MEblack	HMDB03364	Quinone
2.53_261.0210m/z	MEblack	HMDB14836	Nitrofurantoin
2.53_210.0647m/z	MEblack	HMDB15496	Amrinone
2.01_185.0845m/z	MEblack	HMDB30383	Zapotidine
2.01_162.0529m/z	MEblack	HMDB33388	Ammonium benzoate
9.49_235.1561m/z	MEblack	HMDB13839	N-Desmethylaminopyrine
9.16_327.1890m/z	MEblack	HMDB14484	Metixene
10.26_259.1170m/z	MEblack	HMDB32527	1,1'-(Tetrahydro-6a-hydroxy-2,3a,5-trimethylfuro[2,3-d]-1,3-dioxole-2,5-diyl)bis-ethanone
10.18_199.1707m/z	MEblack	HMDB37742	xi-5-Dodecanolide
7.74_284.1670m/z	MEblack	HMDB36387	3-Phenylpropyl cinnamate
7.72_257.1552m/z	MEblack	HMDB33680	Falcarindione
7.72_195.0880m/z	MEblack	HMDB14962	Enprofylline
7.72_177.0782m/z	MEblack	HMDB40347	2-Methyl-1-propenethiol
7.72_233.1396m/z	MEblack	HMDB40244	1-Propenyl propyl sulfide
7.92_321.2480m/z	MEblack	HMDB02038	N(6)-Methyllysine
7.92_249.1725m/z	MEblack	HMDB15493	Aminophenazone
7.92_413.1927m/z	MEblack	HMDB34873	Ethyl 2-hydroxy-3-(3-indolyl)propanoate glucoside
7.92_431.2388m/z	MEblack	HMDB13124	Propenoylcarnitine
7.93_263.1876m/z	MEblack	HMDB32297	Glyceryl 5-hydroxydecanoate
7.92_229.1416m/z	MEblack	HMDB10719	trans-Hex-2-enoic acid
7.92_189.1153m/z	MEblack	HMDB33112	Methylpyrazine
7.91_447.2140m/z	MEblack	HMDB14420	Olmesartan
7.91_243.1621m/z	MEblack	HMDB34853	Cyprodinil
7.91_449.2155m/z	MEblack	HMDB36011	Cinnzeylanine
7.92_229.1475m/z	MEblack	HMDB14557	Pramipexole
7.92_451.2110m/z	MEblack	HMDB39238	Cytokinin B
7.92_221.1417m/z	MEblack	HMDB13318	Tryptophanamide
7.91_206.0943m/z	MEblack	HMDB38633	(-)-3-Cyanomethyl-3-hydroxy-1H-indol-2(3H)-one
7.60_569.3315m/z	MEblack	HMDB33483	6,7-Dihydro-4-(hydroxymethyl)-2-(p-hydroxyphenethyl)-7-methyl-5H-2-pyrindinium
7.66_417.2207m/z	MEblack	HMDB31964	(3b,6b,8b,12a)-8,12-Epoxy-7(11)-eremophilene-6-angeloyloxy-8,12-dimethoxy-3-ol
7.94_177.1136m/z	MEblack	HMDB00039	Butyric acid
8.29_457.3278m/z	MEblack	HMDB00359	3a,7a-Dihydroxycoprostanic acid
8.17_357.2630m/z	MEblack	HMDB02689	13,14-Dihydro PGE1
8.17_337.2457m/z	MEblack	HMDB36329	Homocapsaicin
8.22_264.0418m/z	MEblack	HMDB01347	Isopentenyl pyrophosphate
12.08_288.1543m/z	MEblack	HMDB13939	N-Desmethylpromazine
12.62_275.1392m/z	MEblack	HMDB14643	Tolmetin
10.76_275.1458m/z	MEblack	HMDB02281	4a-Hydroxytetrahydrobiopterin
10.73_275.1339m/z	MEblack	HMDB00982	5-Methylcytidine
11.67_157.0247m/z	MEblack	HMDB00226	Orotic acid
11.80_259.1146m/z	MEblack	HMDB32527	1,1'-(Tetrahydro-6a-hydroxy-2,3a,5-trimethylfuro[2,3-d]-1,3-dioxole-2,5-diyl)bis-ethanone
11.23_219.0882m/z	MEblack	HMDB29592	Triacetin
5.66_282.1248m/z	MEblack	HMDB30327	Perlolyrine
5.66_293.2089m/z	MEblack	HMDB30996	(2'E,4'Z,7'Z,8E)-Colnelenic acid
5.66_225.1501m/z	MEblack	HMDB37726	Octyl 2-furoate
5.66_504.2640m/z	MEblack	HMDB30155	Austalide I
5.66_213.1507m/z	MEblack	HMDB41572	3-Ethenyl-4-hydroxy-2,5-dimethylhex-5-en-2-yl acetate
5.65_241.1440m/z	MEblack	HMDB14862	Imiquimod
5.62_217.1472m/z	MEblack	HMDB35248	2,6-Dimethylpyrazine
5.66_171.1036m/z	MEblack	HMDB30471	1,4-Ipomeadiol
5.66_211.1353m/z	MEblack	HMDB37642	4-(Butoxymethyl)-2-methoxyphenol
5.66_223.1355m/z	MEblack	HMDB32121	Annuionone B
5.71_247.1557m/z	MEblack	HMDB31696	Dibutyl malate
5.71_221.1380m/z	MEblack	HMDB13318	Tryptophanamide
5.71_358.2581m/z	MEblack	HMDB38192	p-Menth-3-ene-3-thiol
5.66_229.1458m/z	MEblack	HMDB29746	3-Amino-1,4-dimethyl-5H-pyrido[4,3-b]indole
5.46_942.2167m/z	MEblack	HMDB01291	trans-D-Decenoyl-CoA
5.47_553.2128m/z	MEblack	HMDB00659	Deoxycholic acid disulfate
5.47_464.2767m/z	MEblack	HMDB13845	SR 49498
5.51_187.1347m/z	MEblack	HMDB41545	(1R,2R,4R)-1,8-Epoxy-p-menthane-2,4-diol
5.88_243.1622m/z	MEblack	HMDB34853	Cyprodinil
5.88_292.1797m/z	MEblack	HMDB30342	Platydesminium
5.88_304.1790m/z	MEblack	HMDB13328	Pimelylcarnitine
5.88_189.1146m/z	MEblack	HMDB33112	Methylpyrazine
5.88_243.1984m/z	MEblack	HMDB32370	L-Menthyl (R,S)-3-hydroxybutyrate
5.88_243.1033m/z	MEblack	HMDB02209	Equol
5.88_205.1449m/z	MEblack	HMDB39974	(1S,2S,4R,8R)-p-Menthane-1,2,8,9-tetrol
5.88_255.1982m/z	MEblack	HMDB29604	Lubiminol
5.87_192.0746m/z	MEblack	HMDB31769	Carbendazim
5.87_215.1298m/z	MEblack	HMDB33188	3-Amino-1-methyl-5H-pyrido[4,3-b]indole
5.87_311.2618m/z	MEblack	HMDB31060	(R)-2-Hydroxysterculic acid
5.87_266.1641m/z	MEblack	HMDB15689	Antazoline
5.88_332.2115m/z	MEblack	HMDB33347	Lotusine
5.88_278.1631m/z	MEblack	HMDB14930	Tripelennamine
5.88_187.1351m/z	MEblack	HMDB41545	(1R,2R,4R)-1,8-Epoxy-p-menthane-2,4-diol
5.88_257.1761m/z	MEblack	HMDB30993	5-Nonyltetrahydro-2-oxo-3-furancarboxylic acid
5.88_227.1668m/z	MEblack	HMDB40615	4,5-Dihydrovomifoliol
5.88_295.2294m/z	MEblack	HMDB31934	(9S,10E,12Z,15Z)-9-Hydroxy-10,12,15-octadecatrienoic acid
5.99_319.2305m/z	MEblack	HMDB30101	Methyl [8]-Shogaol
5.89_215.1648m/z	MEblack	HMDB10727	3-Oxododecanoic acid
5.88_293.2089m/z	MEblack	HMDB30978	11-Oxohexadecanoic acid
5.90_209.1047m/z	MEblack	HMDB29836	1,2,3,4-Tetrahydro-2-methyl-b-carboline
5.79_219.1216m/z	MEblack	HMDB00350	3-Hydroxysebacic acid
5.74_189.1133m/z	MEblack	HMDB33112	Methylpyrazine
5.75_1063.5726m/z	MEblack	HMDB01035	Angiotensin II
5.86_504.2369m/z	MEblack	HMDB00585	Glucosylgalactosyl hydroxylysine
5.86_217.1463m/z	MEblack	HMDB33135	Pyrimethanil
5.87_229.1463m/z	MEblack	HMDB29746	3-Amino-1,4-dimethyl-5H-pyrido[4,3-b]indole
5.87_177.1126m/z	MEblack	HMDB00039	Butyric acid
5.81_249.1717m/z	MEblack	HMDB15493	Aminophenazone
5.16_969.5489m/z	MEblack	HMDB35749	Ginsenoside B2
5.20_203.1286m/z	MEblack	HMDB31510	R-2-Hydroxy-3-methylbutanoic acid 3-Methylbutanoyl
5.18_466.3110m/z	MEblack	HMDB00331	3a,7b,12a-Trihydroxyoxocholanyl-Glycine
5.18_188.0565m/z	MEblack	HMDB29649	2,4,6-Trihydroxybenzoic acid
5.01_188.0564m/z	MEblack	HMDB29649	2,4,6-Trihydroxybenzoic acid
5.00_171.0804m/z	MEblack	HMDB32582	2-Biphenylol
5.33_309.0787m/z	MEblack	HMDB33627	D-Erythroascorbic acid 1'-a-D-glucoside
5.29_480.2730m/z	MEblack	HMDB38569	PC-M5'
6.87_389.2607m/z	MEblack	HMDB14813	Tamoxifen
6.86_391.2763m/z	MEblack	HMDB13327	Dodecanedioylcarnitine
6.82_311.2251m/z	MEblack	HMDB13623	12(13)Ep-9-KODE
6.63_262.1808m/z	MEblack	HMDB14616	Hexylcaine
6.63_147.0684m/z	MEblack	HMDB15231	Flucytosine
6.63_243.1619m/z	MEblack	HMDB32141	4-(Dimethylamino)azobenzene
6.63_490.2428m/z	MEblack	HMDB14822	Tobramycin
6.63_204.1737m/z	MEblack	HMDB35759	7-Ethyl-5,6-dihydro-1,4-dimethylazulene
6.63_492.2393m/z	MEblack	HMDB05039	Sildenafil
6.63_227.1070m/z	MEblack	HMDB33251	Phenylmethyl benzeneacetate
6.63_205.1455m/z	MEblack	HMDB39974	(1S,2S,4R,8R)-p-Menthane-1,2,8,9-tetrol
6.63_217.1465m/z	MEblack	HMDB33135	Pyrimethanil
6.63_121.0522m/z	MEblack	HMDB01366	Purine
6.63_189.1156m/z	MEblack	HMDB33112	Methylpyrazine
6.63_812.5630m/z	MEblack	HMDB41202	1,2-Di-O-palmitoyl-3-O-(6-sulfoquinovopyranosyl)glycerol
6.63_221.1419m/z	MEblack	HMDB13318	Tryptophanamide
6.63_449.2141m/z	MEblack	HMDB36011	Cinnzeylanine
6.64_267.1975m/z	MEblack	HMDB33917	4-Hydroxy-3-methoxy-2,10-bisaboladien-9-one
6.65_487.2345m/z	MEblack	HMDB30155	Austalide I
6.64_335.1367m/z	MEblack	HMDB13302	Phenylalanylphenylalanine
6.64_291.2175m/z	MEblack	HMDB40168	Glycerol 1-(5-hydroxydodecanoate)
6.64_413.1884m/z	MEblack	HMDB34873	Ethyl 2-hydroxy-3-(3-indolyl)propanoate glucoside
6.65_292.0843m/z	MEblack	HMDB41243	1,3,6-Trihydroxy-5-methoxyxanthone
6.64_177.1138m/z	MEblack	HMDB00039	Butyric acid
6.63_384.2270m/z	MEblack	HMDB33216	(2R,6x)-7-Methyl-3-methylene-1,2,6,7-octanetetrol 2-glucoside
6.63_269.1779m/z	MEblack	HMDB30347	N-(p-Hydroxyphenethyl)actinidine
6.63_305.0901m/z	MEblack	HMDB34043	Tricetanidin
6.63_203.0668m/z	MEblack	HMDB29436	Penmacric acid
6.64_375.2829m/z	MEblack	HMDB15171	Selegiline
6.64_235.1572m/z	MEblack	HMDB13839	N-Desmethylaminopyrine
6.63_165.1146m/z	MEblack	HMDB15344	Fomepizole
6.94_337.2462m/z	MEblack	HMDB36329	Homocapsaicin
6.93_225.1347m/z	MEblack	HMDB29559	(4-Hydroxybenzoyl)choline
6.96_279.1656m/z	MEblack	HMDB28758	Aspartyl-Lysine
6.91_319.2253m/z	MEblack	HMDB04670	Alpha-dimorphecolic
6.93_374.2676m/z	MEblack	HMDB39880	1-Formylneogrifolin
7.12_391.2769m/z	MEblack	HMDB13327	Dodecanedioylcarnitine
7.13_355.2590m/z	MEblack	HMDB14362	Bethanidine
7.01_277.2047m/z	MEblack	HMDB15219	Primaquine
6.24_391.2767m/z	MEblack	HMDB13327	Dodecanedioylcarnitine
6.24_205.0799m/z	MEblack	HMDB14986	Levamisole
6.23_270.1685m/z	MEblack	HMDB36047	3alpha-Hydroxyoreadone
6.24_236.1053m/z	MEblack	HMDB34911	(S)-3-[(Cyanophenylmethyl)amino]-3-oxopropanoic acid
6.24_235.1531m/z	MEblack	HMDB13839	N-Desmethylaminopyrine
6.24_241.1459m/z	MEblack	HMDB14862	Imiquimod
6.24_201.1504m/z	MEblack	HMDB32662	(S)-9-Hydroxy-10-undecenoic acid
6.24_295.2303m/z	MEblack	HMDB31934	(9S,10E,12Z,15Z)-9-Hydroxy-10,12,15-octadecatrienoic acid
6.23_428.2486m/z	MEblack	HMDB05020	Risperidone
6.23_407.2713m/z	MEblack	HMDB14410	Crotamiton
6.23_197.1194m/z	MEblack	HMDB37725	Hexyl 2-furoate
6.23_217.1466m/z	MEblack	HMDB33135	Pyrimethanil
6.23_248.1509m/z	MEblack	HMDB41448	Dicyclohexyl disulfide
6.23_201.1153m/z	MEblack	HMDB33141	2-Amino-a-carboline
6.24_189.1145m/z	MEblack	HMDB33112	Methylpyrazine
6.24_550.2262m/z	MEblack	HMDB34229	Hygromycin B
6.25_313.2068m/z	MEblack	HMDB14347	Succinylcholine
6.25_277.1797m/z	MEblack	HMDB15586	Cyclandelate
6.25_299.1891m/z	MEblack	HMDB14830	Phentolamine
6.25_463.2091m/z	MEblack	HMDB15377	Isocarboxazid
6.25_226.0985m/z	MEblack	HMDB32855	N-Chloroacetyl-2,6-diethylaniline
6.24_916.5169m/z	MEblack	HMDB34108	Tylosin
6.24_207.0965m/z	MEblack	HMDB29070	Threoninyl-Serine
6.24_220.1094m/z	MEblack	HMDB36173	2-(3-Phenylpropyl)pyridine
6.24_246.1088m/z	MEblack	HMDB00012	Deoxyuridine
6.24_177.1132m/z	MEblack	HMDB00039	Butyric acid
6.24_233.1414m/z	MEblack	HMDB40244	1-Propenyl propyl sulfide
6.24_147.0674m/z	MEblack	HMDB15231	Flucytosine
6.24_427.1826m/z	MEblack	HMDB15108	Ezetimibe
6.24_281.1776m/z	MEblack	HMDB30148	Prehumulinic acid
6.24_291.1935m/z	MEblack	HMDB31098	(9Z,11E,13E,15Z)-4-Oxo-9,11,13,15-octadecatetraenoic acid
6.24_506.2317m/z	MEblack	HMDB14839	Amprenavir
6.07_343.2512m/z	MEblack	HMDB40901	13-Hydroxy-9-methoxy-10-oxo-11-octadecenoic acid
6.04_464.2775m/z	MEblack	HMDB13845	SR 49498
6.21_371.2473m/z	MEblack	HMDB14392	Methysergide
6.23_389.2605m/z	MEblack	HMDB14813	Tamoxifen
6.23_229.1437m/z	MEblack	HMDB00933	Traumatic acid
6.21_221.1004m/z	MEblack	HMDB28819	Glutamyl-Glycine
6.22_264.1146m/z	MEblack	HMDB12227	Erythrohydrobupropion
6.47_353.2364m/z	MEblack	HMDB05844	8-isoprostaglandin E2
6.63_447.2139m/z	MEblack	HMDB14420	Olmesartan
6.63_229.1475m/z	MEblack	HMDB14557	Pramipexole
6.63_407.1631m/z	MEblack	HMDB39896	xi-8-Acetonyldihydrosanguinarine
6.63_410.1827m/z	MEblack	HMDB40776	1,1'-Bis(2-hydroxy-3-methylcarbazole)
6.63_257.1769m/z	MEblack	HMDB30993	5-Nonyltetrahydro-2-oxo-3-furancarboxylic acid
6.63_315.2214m/z	MEblack	HMDB32995	2-Undecyl-4(1H)-quinolinone N-oxide
6.62_250.1771m/z	MEblack	HMDB13075	Spermic acid 2
6.60_506.2398m/z	MEblack	HMDB35860	Terretonin
6.60_234.1212m/z	MEblack	HMDB35665	L-1,2,3,4-Tetrahydro-beta-carboline-3-carboxylic acid
6.62_428.1942m/z	MEblack	HMDB34588	Butyl 3-O-caffeoylquinate
6.62_225.1509m/z	MEblack	HMDB34564	13-Oxo-9,11-tridecadienoic acid
6.60_504.2417m/z	MEblack	HMDB05084	N-Acetyl-leukotriene E4
6.25_340.2285m/z	MEblack	HMDB14785	Propoxyphene
6.25_137.0837m/z	MEblack	HMDB01216	Tetrahydropteridine
6.25_247.0934m/z	MEblack	HMDB32552	Vanillin 1,2-butylene glycol acetal
6.25_358.2490m/z	MEblack	HMDB30359	14,19-Dihydroaspidospermatine
6.25_165.1149m/z	MEblack	HMDB15344	Fomepizole
6.25_265.1232m/z	MEblack	HMDB33832	Cinnamyl cinnamate
6.25_144.0797m/z	MEblack	HMDB42004	quinaldine
6.46_327.1887m/z	MEblack	HMDB14484	Metixene
6.46_389.2599m/z	MEblack	HMDB14813	Tamoxifen
7.55_152.9949m/z	MEblue	HMDB00940	Threonolactone
8.66_152.9957m/z	MEblue	HMDB00126	Glycerol 3-phosphate
3.22_128.0343m/z	MEblue	HMDB00148	L-Glutamic acid
2.72_128.0349m/z	MEblue	HMDB02234	1-Pyrroline-4-hydroxy-2-carboxylate
3.11_208.9443m/z	MEblue	HMDB00620	Glutaconic acid
0.85_221.9517m/z	MEblue	HMDB00731	Cysteine-S-sulfate
0.85_199.9686m/z	MEblue	HMDB00731	Cysteine-S-sulfate
0.87_221.9505m/z	MEblue	HMDB00731	Cysteine-S-sulfate
5.60_395.1938m/z	MEblue	HMDB00774	Pregnenolone sulfate
5.67_257.1748m/z	MEblue	HMDB37742	xi-5-Dodecanolide
7.80_558.3154m/z	MEblue	HMDB00874	Tauroursodeoxycholic acid
7.79_558.3126m/z	MEblue	HMDB00874	Tauroursodeoxycholic acid
1.19_116.0708m/z	MEblue	HMDB00883	L-Valine
0.83_320.9372m/z	MEblue	HMDB01125	Inositol cyclic phosphate
8.68_641.2921m/z	MEblue	HMDB36361	Pipercyclobutanamide B
2.77_292.9424m/z	MEblue	HMDB01351	Deoxyribose 1-phosphate
3.14_437.0880m/z	MEblue	HMDB01520	Flavin Mononucleotide
8.63_311.1669m/z	MEblue	HMDB02121	Carnosol
7.11_638.2688m/z	MEblue	HMDB02486	Taurochenodeoxycholate-3-sulfate
7.10_606.3228m/z	MEblue	HMDB02579	Glycochenodeoxycholic acid 3-glucuronide
0.91_341.1078m/z	MEblue	HMDB02923	Isomaltose
0.83_127.0507m/z	MEblue	HMDB28687	Alanyl-Glycine
2.20_233.9439m/z	MEblue	HMDB15025	Mechlorethamine
2.20_233.9160m/z	MEblue	HMDB04138	Gold
0.82_154.0615m/z	MEblue	HMDB34267	L-2-Amino-3-(1-pyrazolyl)propanoic acid
0.88_251.9976m/z	MEblue	HMDB04225	2-Oxoarginine
3.92_245.0904m/z	MEblue	HMDB14386	Butalbital
7.08_577.2182m/z	MEblue	HMDB05775	Tetragastrin
8.77_257.2257m/z	MEblue	HMDB05830	5a-Androstan-3b-ol
7.35_613.2752m/z	MEblue	HMDB06465	Leukotriene F4
7.56_686.2600m/z	MEblue	HMDB06698	Tri-N-acetylchitotriose
5.13_290.2246n	MEblue	HMDB06770	5b-Dihydrotestosterone
0.91_248.9564m/z	MEblue	HMDB06801	2-Oxo-3-hydroxy-4-phosphobutanoic acid
4.17_527.2810m/z	MEblue	HMDB10321	3,17-Androstanediol glucuronide
4.48_445.1851m/z	MEblue	HMDB39013	8beta-Angeloyloxy-15-hydroxy-1alpha,10R-dimethoxy-3-oxo-11(13)-germacren-12,6alpha-olide
4.28_429.1911m/z	MEblue	HMDB33319	Licarin C
4.56_429.1922m/z	MEblue	HMDB33319	Licarin C
5.21_495.2979m/z	MEblue	HMDB10352	3-alpha,20-alpha-dihydroxy-5-beta-pregnane 3-glucuronide
5.53_495.2978m/z	MEblue	HMDB10352	3-alpha,20-alpha-dihydroxy-5-beta-pregnane 3-glucuronide
6.60_587.3287m/z	MEblue	HMDB10361	(23S)-23,25-dihdroxy-24-oxovitamine D3 23-(beta-glucuronide)
8.77_301.2162m/z	MEblue	HMDB05048	10E,12Z-Octadecadienoic acid
8.79_301.2203m/z	MEblue	HMDB10409	11,12-EpETrE
8.19_271.2278m/z	MEblue	HMDB32432	12-Methyltridecanal
7.78_281.2464m/z	MEblue	HMDB10737	(R)-3-Hydroxy-Octadecanoic acid
7.60_281.2471m/z	MEblue	HMDB10737	(R)-3-Hydroxy-Octadecanoic acid
9.36_299.2558m/z	MEblue	HMDB10737	(R)-3-Hydroxy-Octadecanoic acid
7.55_436.2547n	MEblue	HMDB11133	DHAP(18:0)
11.73_443.2513m/z	MEblue	HMDB11142	DHAP(18:0e)
0.95_227.1027m/z	MEblue	HMDB01431	Pyridoxamine
0.68_178.9768m/z	MEblue	HMDB11750	Dihydroxyacetone Phosphate Acyl Ester
7.10_738.2444m/z	MEblue	HMDB12177	5-Methyltetrahydropteroyltri-L-glutamate
8.09_495.3289m/z	MEblue	HMDB00601	Coprocholic acid
5.04_444.2777m/z	MEblue	HMDB12936	Dynorphin B (10-13)
7.12_504.3081m/z	MEblue	HMDB12936	Dynorphin B (10-13)
8.69_668.2889m/z	MEblue	HMDB12993	Leukotriene C5
8.66_668.2883m/z	MEblue	HMDB12993	Leukotriene C5
4.13_525.2691m/z	MEblue	HMDB13021	Neuromedin N (1-4)
4.11_525.2679m/z	MEblue	HMDB13021	Neuromedin N (1-4)
7.34_480.3097m/z	MEblue	HMDB13154	12-Hydroxy-12-octadecanoylcarnitine
7.63_480.3124m/z	MEblue	HMDB13154	12-Hydroxy-12-octadecanoylcarnitine
8.64_480.3079m/z	MEblue	HMDB13154	12-Hydroxy-12-octadecanoylcarnitine
7.08_476.2754m/z	MEblue	HMDB13219	Behenoylglycine
6.90_476.2737m/z	MEblue	HMDB13219	Behenoylglycine
7.74_478.2986m/z	MEblue	HMDB13340	3-Hydroxy-9Z-octadecenoylcarnitine
7.57_478.2927m/z	MEblue	HMDB13340	3-Hydroxy-9Z-octadecenoylcarnitine
6.81_478.2979m/z	MEblue	HMDB13340	3-Hydroxy-9Z-octadecenoylcarnitine
3.78_447.0999m/z	MEblue	HMDB13842	O-Deethylated candesartan
3.85_321.0663m/z	MEblue	HMDB13895	3',4'-Dihydrodiol
7.56_112.9852m/z	MEblue	HMDB14118	trifluoroacetic acid
4.37_427.1905m/z	MEblue	HMDB34662	Dihydrofukinolide
3.14_207.1134m/z	MEblue	HMDB39983	2,5-Dimethyl-3-(2-propenyl)pyrazine
8.64_642.2968m/z	MEblue	HMDB14465	Dihydroergotamine
7.47_530.3253m/z	MEblue	HMDB14486	Terfenadine
7.45_530.3233m/z	MEblue	HMDB14486	Terfenadine
3.02_369.0816m/z	MEblue	HMDB14698	Zanamivir
4.89_411.1751m/z	MEblue	HMDB30935	9,10,13-Trihydroxystearic acid
7.80_640.2755m/z	MEblue	HMDB14834	Ergotamine
7.79_640.2810m/z	MEblue	HMDB14834	Ergotamine
8.44_640.2798m/z	MEblue	HMDB15214	Streptomycin
5.19_414.2079n	MEblue	HMDB14838	Eplerenone
5.49_395.1898m/z	MEblue	HMDB00774	Pregnenolone sulfate
5.59_395.1854m/z	MEblue	HMDB15094	Methylprednisolone
5.60_395.1891m/z	MEblue	HMDB35802	S-Japonin
8.00_566.3451m/z	MEblue	HMDB14866	Rocuronium
8.00_566.3495m/z	MEblue	HMDB14866	Rocuronium
7.89_566.3503m/z	MEblue	HMDB14866	Rocuronium
7.59_608.3226m/z	MEblue	HMDB14866	Rocuronium
7.36_541.3358m/z	MEblue	HMDB14884	Deferoxamine
7.35_541.3404m/z	MEblue	HMDB14884	Deferoxamine
7.68_541.3350m/z	MEblue	HMDB14884	Deferoxamine
7.76_639.2751m/z	MEblue	HMDB14884	Deferoxamine
7.62_541.3408m/z	MEblue	HMDB14884	Deferoxamine
4.06_277.1279m/z	MEblue	HMDB00350	3-Hydroxysebacic acid
0.87_136.0073m/z	MEblue	HMDB15025	Mechlorethamine
3.07_323.0263m/z	MEblue	HMDB11641	Uridine 2'-phosphate
7.04_467.3013n	MEblue	HMDB15057	Buprenorphine
6.35_512.2994m/z	MEblue	HMDB41085	Sambutoxin
7.04_526.3158m/z	MEblue	HMDB15057	Buprenorphine
8.42_641.2827m/z	MEblue	HMDB36361	Pipercyclobutanamide B
7.79_224.0683m/z	MEblue	HMDB41526	Isosalsolidine
3.23_172.9909m/z	MEblue	HMDB15167	Mercaptopurine
8.02_532.3414m/z	MEblue	HMDB15215	Orlistat
6.57_562.3178m/z	MEblue	HMDB15386	Retapamulin
6.60_562.3212m/z	MEblue	HMDB15386	Retapamulin
5.78_398.2127m/z	MEblue	HMDB15433	Cilazapril
3.87_245.0482m/z	MEblue	HMDB41525	Coriandrone C
8.42_558.3307m/z	MEblue	HMDB15584	Maraviroc
8.44_558.3301m/z	MEblue	HMDB15584	Maraviroc
5.24_279.1602m/z	MEblue	HMDB40217	3,4-Dihydro-2,2,5,7,8-pentamethyl-2H-1-benzopyran-6-ol
3.17_195.1154m/z	MEblue	HMDB37634	xi-1-Ethoxy-1-pentyloxyethane
8.09_626.2744m/z	MEblue	HMDB29334	Nummularine B
7.35_612.2549m/z	MEblue	HMDB29338	Mauritine A
7.58_612.2575m/z	MEblue	HMDB29338	Mauritine A
1.20_147.0888n	MEblue	HMDB33453	Fagomine
7.79_583.3425m/z	MEblue	HMDB40436	endo-1,4-beta-Xylanase
7.79_583.3390m/z	MEblue	HMDB40436	endo-1,4-beta-Xylanase
2.76_415.0158m/z	MEblue	HMDB37922	Phaseol
2.98_275.1016m/z	MEblue	HMDB32247	(Z)-4-Dodecenal
7.09_657.3191m/z	MEblue	HMDB29625	3-O-Protocatechuoylceanothic acid
2.00_206.9720m/z	MEblue	HMDB29649	2,4,6-Trihydroxybenzoic acid
4.06_181.0543m/z	MEblue	HMDB42033	thiodiglycol
10.98_341.3032m/z	MEblue	HMDB03208	Thromboxane
0.83_148.0500m/z	MEblue	HMDB29873	(S)-Spinacine
8.66_437.2650m/z	MEblue	HMDB29887	Sorbitan palmitate
4.79_509.2724m/z	MEblue	HMDB35112	(3beta,17alpha,23R)-17,23-Epoxy-3,29-dihydroxy-27-norlanost-8-ene-15,24-dione
4.19_509.2691m/z	MEblue	HMDB30085	Pubescenol
4.59_509.2706m/z	MEblue	HMDB35843	(23S,24S)-17,23-Epoxy-24,29-dihydroxy-27-norlanost-8-ene-3,15-dione
5.78_465.1890m/z	MEblue	HMDB30156	Austalide J
3.56_643.2845m/z	MEblue	HMDB10361	(23S)-23,25-dihdroxy-24-oxovitamine D3 23-(beta-glucuronide)
6.80_539.3210m/z	MEblue	HMDB30180	Crustecdysone
8.40_508.3470m/z	MEblue	HMDB30291	Daphniphylline
8.73_508.3457m/z	MEblue	HMDB30291	Daphniphylline
8.78_508.3412m/z	MEblue	HMDB30291	Daphniphylline
5.88_399.2258m/z	MEblue	HMDB30361	(-)-Aspidospermine
7.56_1037.6825m/z	MEblue	HMDB30443	35S-Methylokadaic acid 7-hexadecanoate
4.09_443.1792m/z	MEblue	HMDB33063	2,3-Butanediol apiosylglucoside
4.81_415.2149m/z	MEblue	HMDB40634	Piperochromanoic acid
5.04_415.2168m/z	MEblue	HMDB30522	Citreoviridin D
5.78_397.2070m/z	MEblue	HMDB30522	Citreoviridin D
5.78_397.1974m/z	MEblue	HMDB14648	Tridihexethyl
7.13_566.3326m/z	MEblue	HMDB30528	Janthitrem B
4.34_411.1795m/z	MEblue	HMDB40824	Tsangane L 3-glucoside
4.68_411.1851m/z	MEblue	HMDB41512	Isopentyl gentiobioside
7.12_279.2358m/z	MEblue	HMDB30981	11-Oxooctadecanoic acid
7.12_279.2319m/z	MEblue	HMDB41082	(5Z,8Z)-1,5,8-Heptadecatriene
8.69_283.2611m/z	MEblue	HMDB31066	16-Methylheptadecanoic acid
2.50_163.9293m/z	MEblue	HMDB31151	Dichloromaleimide
7.35_255.2359m/z	MEblue	HMDB31294	2-Octanone
7.55_255.2319m/z	MEblue	HMDB33166	Octyl octanoate
5.11_239.0839m/z	MEblue	HMDB31661	3-Isovalidene-3alpha,4-dihydrophthalide
5.56_395.1955m/z	MEblue	HMDB03689	Neuroprotectin D1
12.49_575.4639m/z	MEblue	HMDB40920	Epoxymurin A
4.64_413.2060m/z	MEblue	HMDB31099	(all-Z)-7,10,13-Docosatrienoic acid
7.12_705.2529m/z	MEblue	HMDB32114	Bis(5-hydroxynoracronycine)
7.15_505.3166m/z	MEblue	HMDB34424	Spirotaccagenin
8.09_555.3415m/z	MEblue	HMDB38388	Cyclopassifloic acid B
0.95_325.0777m/z	MEblue	HMDB32437	Monoglyceride citrate
0.46_206.9762m/z	MEblue	HMDB31547	L-Cyclo(alanylglycyl)
0.74_206.9778m/z	MEblue	HMDB31547	L-Cyclo(alanylglycyl)
0.26_206.9739m/z	MEblue	HMDB32982	2,2'-Dithenyl sulfide
0.31_206.9765m/z	MEblue	HMDB31547	L-Cyclo(alanylglycyl)
3.32_203.0018m/z	MEblue	HMDB33055	Ethyl 1-(ethylthio)ethyl disulfide
8.66_670.2852m/z	MEblue	HMDB33242	Glycylserylprolylmethionylphenylalanylvalinamide
8.82_595.3802m/z	MEblue	HMDB29315	Asparagoside B
7.07_500.2748m/z	MEblue	HMDB00331	3a,7b,12a-Trihydroxyoxocholanyl-Glycine
7.09_578.3082m/z	MEblue	HMDB33617	Vignatic acid B
6.93_500.2728m/z	MEblue	HMDB33617	Vignatic acid B
7.83_567.3414m/z	MEblue	HMDB37182	Polysorbate 20
7.60_567.3433m/z	MEblue	HMDB33685	alpha-Tocopherol succinate
7.57_409.2423m/z	MEblue	HMDB15579	Quinestrol
10.67_248.9767m/z	MEblue	HMDB38760	Herierin III
7.77_507.3352m/z	MEblue	HMDB34293	Asperagenin
10.25_368.3146m/z	MEblue	HMDB32740	N-Hexadecanoylpyrrolidine
7.34_612.2721m/z	MEblue	HMDB34486	Gliadin
6.81_539.3157m/z	MEblue	HMDB34501	Tomentosic acid
7.36_541.3263m/z	MEblue	HMDB37780	Ganoderiol G
8.75_569.3716m/z	MEblue	HMDB34553	(3b,24R,25x)-26-Benzoyloxystigmast-5-ene-3-ol
14.29_309.1731m/z	MEblue	HMDB31901	Blennin A
5.43_493.2782m/z	MEblue	HMDB40389	Erinacine C
4.88_413.1918m/z	MEblue	HMDB34662	Dihydrofukinolide
7.57_758.3369m/z	MEblue	HMDB34702	Fumonisin B1
1.80_102.9474m/z	MEblue	HMDB34829	Sulfurous acid
7.57_557.3125m/z	MEblue	HMDB38189	Carindone
4.13_473.1378m/z	MEblue	HMDB30849	Artocarpin
6.72_277.1820m/z	MEblue	HMDB35075	Tanacetol B
6.72_277.1786m/z	MEblue	HMDB40904	Ipomeatetrahydrofuran
8.66_608.3743n	MEblue	HMDB35262	Avenestergenin A2
6.55_474.2608m/z	MEblue	HMDB41085	Sambutoxin
0.46_187.8856m/z	MEblue	HMDB35661	Cobaltous chloride
5.23_399.2190m/z	MEblue	HMDB03033	Canrenone
5.40_399.2171m/z	MEblue	HMDB30162	Nevskin
5.87_399.2135m/z	MEblue	HMDB35508	Annoglabasin F
7.71_553.2828m/z	MEblue	HMDB06888	5b-Cyprinol sulfate
7.76_507.3202m/z	MEblue	HMDB36429	(3beta,4alpha,5alpha,14alpha,24xi)-4,14,24-Trimethylcholest-9(11)-en-3-ol
8.58_411.2917m/z	MEblue	HMDB36848	(9E)-Valenciaxanthin
2.20_164.9310m/z	MEblue	HMDB36350	Methyl 2-propenyl tetrasulfide
2.76_544.1140m/z	MEblue	HMDB36378	2-Decarboxybetanin
7.61_507.3187m/z	MEblue	HMDB36429	(3beta,4alpha,5alpha,14alpha,24xi)-4,14,24-Trimethylcholest-9(11)-en-3-ol
7.53_591.3446m/z	MEblue	HMDB36442	3beta,15alpha-Diacetoxylanosta-8,24-dien-26-oic acid
3.66_381.0754m/z	MEblue	HMDB37250	Muscomin
4.89_414.2094m/z	MEblue	HMDB36548	Hericenone B
7.27_615.3505m/z	MEblue	HMDB36872	7,8-Dehydroastaxanthianthin
4.12_361.1304m/z	MEblue	HMDB33996	2',7-Dihydroxy-4',6-dimethoxyisoflavan
6.41_455.2455m/z	MEblue	HMDB59632	(9S,10S)-10-hydroxy-9-(phosphonooxy)octadecanoate
7.34_557.3239m/z	MEblue	HMDB38388	Cyclopassifloic acid B
7.55_557.3272m/z	MEblue	HMDB38388	Cyclopassifloic acid B
7.97_567.3502m/z	MEblue	HMDB15076	Hexafluronium
7.83_567.3573m/z	MEblue	HMDB38474	Dilauryl 3,3'-thiodipropionate
7.13_567.3504m/z	MEblue	HMDB15076	Hexafluronium
5.58_523.2321m/z	MEblue	HMDB31355	28-Hydroxywithanolide E
7.55_613.2515m/z	MEblue	HMDB31751	y-Morphine
7.09_529.3139m/z	MEblue	HMDB38683	19alpha-19-Hydroxy-3,11-dioxo-12-ursen-28-oic acid
7.10_529.3223m/z	MEblue	HMDB35113	17,23-Epoxy-29-hydroxy-27-norlanost-8-ene-3,15,24-trione
7.18_295.1570m/z	MEblue	HMDB40697	Oblongine
4.17_413.1989m/z	MEblue	HMDB14354	Trospium
4.89_413.1983m/z	MEblue	HMDB31877	Acetylsalvipisone
4.93_413.2017m/z	MEblue	HMDB14701	Doxapram
4.81_413.2016m/z	MEblue	HMDB14701	Doxapram
5.20_413.1941m/z	MEblue	HMDB38793	Melleolide G
4.62_413.1966m/z	MEblue	HMDB14354	Trospium
4.58_413.2013m/z	MEblue	HMDB38793	Melleolide G
7.78_605.3559m/z	MEblue	HMDB39138	Hericenone C
3.99_457.1694m/z	MEblue	HMDB40121	Methyl 3,4-dihydroxy-5-prenylbenzoate 3-glucoside
3.08_328.9544m/z	MEblue	HMDB39464	(E)-2-Propenyl [3-(2-propenylthio)-2-propenyl] sulfate
7.54_579.3410m/z	MEblue	HMDB39579	Sucrose monopalmitate
3.97_365.1058m/z	MEblue	HMDB02928	Maltitol
7.03_553.3126m/z	MEblue	HMDB39785	Menthol propylene glycol carbonate
0.90_296.0857m/z	MEblue	HMDB05766	Norophthalmic acid
2.72_245.1106m/z	MEblue	HMDB40005	2,3,5-Trimethyl-6-[4-(methylthio)butyl]pyrazine
7.56_688.2550m/z	MEblue	HMDB40385	Neoacrimarine B
7.59_688.2488m/z	MEblue	HMDB40385	Neoacrimarine B
7.09_688.2539m/z	MEblue	HMDB40385	Neoacrimarine B
8.11_269.2465m/z	MEblue	HMDB40392	Isopropyl tetradecanoate
0.68_206.9724m/z	MEblue	HMDB40590	Benzyl methyl disulfide
0.17_206.9728m/z	MEblue	HMDB40590	Benzyl methyl disulfide
7.79_583.3298m/z	MEblue	HMDB40671	Physapruin B
7.79_583.3341m/z	MEblue	HMDB40671	Physapruin B
7.14_614.3433m/z	MEblue	HMDB40684	Janthitrem C
7.26_614.3434m/z	MEblue	HMDB40684	Janthitrem C
7.77_568.3424m/z	MEblue	HMDB40684	Janthitrem C
4.79_511.2876m/z	MEblue	HMDB40844	(S)-Nerolidol 3-O-[a-L-rhamnopyranosyl-(1->2)-b-D-glucopyranoside]
6.54_453.2884n	MEblue	HMDB41085	Sambutoxin
7.32_452.2823m/z	MEblue	HMDB41085	Sambutoxin
7.51_452.2857m/z	MEblue	HMDB41085	Sambutoxin
7.52_452.2756m/z	MEblue	HMDB13337	2-Hydroxyhexadecanoylcarnitine
7.53_452.2774m/z	MEblue	HMDB13337	2-Hydroxyhexadecanoylcarnitine
7.79_635.3380m/z	MEblue	HMDB41179	Hericene A
8.64_787.4125m/z	MEblue	HMDB41332	Balagyptin
7.12_704.2414m/z	MEblue	HMDB41373	Ustiloxin B
7.79_507.3304n	MEblue	HMDB41430	Gymnodimine
7.14_528.3104m/z	MEblue	HMDB41430	Gymnodimine
7.74_506.3306m/z	MEblue	HMDB41430	Gymnodimine
7.60_506.3274m/z	MEblue	HMDB41430	Gymnodimine
7.07_528.3150m/z	MEblue	HMDB41430	Gymnodimine
7.07_528.3103m/z	MEblue	HMDB41430	Gymnodimine
7.09_528.3057m/z	MEblue	HMDB00722	Lithocholyltaurine
2.60_147.0660m/z	MEblue	HMDB33742	(S)-2-Methylbutanoic acid
1.03_184.8732m/z	MEblue	HMDB41796	2,2,2-trichloroethanol
3.20_207.9348m/z	MEblue	HMDB41861	cyanuric acid
1.20_398.0724m/z	MEblue	HMDB42009	rufloxacin
6.57_502.2885m/z	MEblue	HMDB42042	tiropramide
7.55_643.2633n	MEblue	Unknown	Unknown
0.82_1077.2651n	MEblue	Unknown	Unknown
8.67_671.2984n	MEblue	Unknown	Unknown
7.56_611.2839n	MEblue	Unknown	Unknown
2.19_214.9299n	MEblue	Unknown	Unknown
7.12_635.2871n	MEblue	Unknown	Unknown
7.12_627.3701n	MEblue	Unknown	Unknown
2.17_226.9185n	MEblue	Unknown	Unknown
7.79_661.3239n	MEblue	Unknown	Unknown
7.35_659.2714n	MEblue	Unknown	Unknown
8.43_586.3563n	MEblue	Unknown	Unknown
8.43_509.3503n	MEblue	Unknown	Unknown
8.42_681.3248n	MEblue	Unknown	Unknown
7.35_364.1990n	MEblue	Unknown	Unknown
8.66_561.3467n	MEblue	Unknown	Unknown
7.28_493.3127n	MEblue	Unknown	Unknown
7.28_623.3385n	MEblue	Unknown	Unknown
0.93_84.0442n	MEblue	Unknown	Unknown
7.34_481.3240n	MEblue	Unknown	Unknown
7.34_549.3150n	MEblue	Unknown	Unknown
8.66_509.3470n	MEblue	Unknown	Unknown
8.66_1047.7414n	MEblue	Unknown	Unknown
8.66_589.2975n	MEblue	Unknown	Unknown
0.99_145.8709n	MEblue	Unknown	Unknown
8.65_464.2897n	MEblue	Unknown	Unknown
7.56_632.2750n	MEblue	Unknown	Unknown
7.56_1029.6803n	MEblue	Unknown	Unknown
7.56_1138.5961n	MEblue	Unknown	Unknown
7.55_660.2760n	MEblue	Unknown	Unknown
7.55_563.3782n	MEblue	Unknown	Unknown
7.88_495.3305n	MEblue	Unknown	Unknown
7.56_481.3158n	MEblue	Unknown	Unknown
2.18_102.9657n	MEblue	Unknown	Unknown
5.75_362.2363n	MEblue	Unknown	Unknown
2.20_200.9407n	MEblue	Unknown	Unknown
2.20_192.9607n	MEblue	Unknown	Unknown
7.60_603.3048n	MEblue	Unknown	Unknown
2.20_282.9739n	MEblue	Unknown	Unknown
7.79_659.2500n	MEblue	Unknown	Unknown
7.57_675.2700n	MEblue	Unknown	Unknown
7.78_679.3160n	MEblue	Unknown	Unknown
7.79_589.3906n	MEblue	Unknown	Unknown
7.79_672.2982n	MEblue	Unknown	Unknown
7.59_521.3645n	MEblue	Unknown	Unknown
7.47_555.3689n	MEblue	Unknown	Unknown
10.76_870.5926n	MEblue	Unknown	Unknown
1.28_201.9542n	MEblue	Unknown	Unknown
8.41_481.3131n	MEblue	Unknown	Unknown
5.86_331.2403n	MEblue	Unknown	Unknown
1.23_352.9248n	MEblue	Unknown	Unknown
5.57_288.2497n	MEblue	Unknown	Unknown
7.55_536.3443n	MEblue	Unknown	Unknown
8.09_563.3345n	MEblue	Unknown	Unknown
1.36_242.8946n	MEblue	Unknown	Unknown
6.95_533.3259n	MEblue	Unknown	Unknown
6.93_469.3457n	MEblue	Unknown	Unknown
6.94_505.3121n	MEblue	Unknown	Unknown
9.29_523.3612n	MEblue	Unknown	Unknown
4.83_144.9146n	MEblue	Unknown	Unknown
6.79_479.2896n	MEblue	Unknown	Unknown
6.80_479.2956n	MEblue	Unknown	Unknown
6.59_527.3002n	MEblue	Unknown	Unknown
0.83_399.9068n	MEblue	Unknown	Unknown
7.10_715.2666n	MEblue	Unknown	Unknown
0.83_177.0161n	MEblue	Unknown	Unknown
0.88_214.9913n	MEblue	Unknown	Unknown
0.88_86.9740n	MEblue	Unknown	Unknown
7.12_583.3479n	MEblue	Unknown	Unknown
7.10_244.2417n	MEblue	Unknown	Unknown
7.09_607.3471n	MEblue	Unknown	Unknown
10.83_848.5964m/z	MEblue	Unknown	Unknown
13.19_284.9534m/z	MEblue	Unknown	Unknown
12.72_251.8080m/z	MEblue	Unknown	Unknown
12.86_666.0572m/z	MEblue	Unknown	Unknown
14.37_287.7924m/z	MEblue	Unknown	Unknown
13.94_287.7934m/z	MEblue	Unknown	Unknown
11.32_136.9701m/z	MEblue	Unknown	Unknown
12.41_311.2849m/z	MEblue	Unknown	Unknown
12.43_287.7938m/z	MEblue	Unknown	Unknown
2.70_239.9024m/z	MEblue	Unknown	Unknown
3.55_670.2452m/z	MEblue	Unknown	Unknown
3.54_662.2636m/z	MEblue	Unknown	Unknown
0.83_531.7122m/z	MEblue	Unknown	Unknown
0.92_313.9433m/z	MEblue	Unknown	Unknown
0.93_224.9669m/z	MEblue	Unknown	Unknown
0.87_279.9121m/z	MEblue	Unknown	Unknown
0.58_187.8900m/z	MEblue	Unknown	Unknown
0.56_235.9231m/z	MEblue	Unknown	Unknown
0.64_215.8647m/z	MEblue	Unknown	Unknown
0.60_263.8653m/z	MEblue	Unknown	Unknown
0.46_144.8860m/z	MEblue	Unknown	Unknown
0.43_207.9345m/z	MEblue	Unknown	Unknown
0.44_195.9119m/z	MEblue	Unknown	Unknown
0.68_239.9061m/z	MEblue	Unknown	Unknown
0.68_134.9871m/z	MEblue	Unknown	Unknown
0.13_235.9293m/z	MEblue	Unknown	Unknown
0.18_235.9248m/z	MEblue	Unknown	Unknown
0.10_263.8722m/z	MEblue	Unknown	Unknown
0.38_235.9287m/z	MEblue	Unknown	Unknown
0.43_174.8771m/z	MEblue	Unknown	Unknown
0.75_342.8747m/z	MEblue	Unknown	Unknown
0.76_235.9277m/z	MEblue	Unknown	Unknown
0.77_1099.3147m/z	MEblue	Unknown	Unknown
0.77_522.9151m/z	MEblue	Unknown	Unknown
1.98_190.9285m/z	MEblue	Unknown	Unknown
1.60_277.9281m/z	MEblue	Unknown	Unknown
1.45_184.8846m/z	MEblue	Unknown	Unknown
1.44_241.8787m/z	MEblue	Unknown	Unknown
1.60_313.9070m/z	MEblue	Unknown	Unknown
1.60_247.9152m/z	MEblue	Unknown	Unknown
2.05_235.9192m/z	MEblue	Unknown	Unknown
2.04_225.9022m/z	MEblue	Unknown	Unknown
2.20_184.8787m/z	MEblue	Unknown	Unknown
2.20_167.9164m/z	MEblue	Unknown	Unknown
2.21_147.9355m/z	MEblue	Unknown	Unknown
2.19_165.9001m/z	MEblue	Unknown	Unknown
2.19_218.8773m/z	MEblue	Unknown	Unknown
2.19_194.9047m/z	MEblue	Unknown	Unknown
2.19_239.9001m/z	MEblue	Unknown	Unknown
2.18_229.8815m/z	MEblue	Unknown	Unknown
1.09_241.8762m/z	MEblue	Unknown	Unknown
1.36_207.8365m/z	MEblue	Unknown	Unknown
1.23_177.8830m/z	MEblue	Unknown	Unknown
1.23_264.9003m/z	MEblue	Unknown	Unknown
7.89_566.3413m/z	MEblue	Unknown	Unknown
8.03_566.3409m/z	MEblue	Unknown	Unknown
8.00_566.3356m/z	MEblue	Unknown	Unknown
7.79_636.2959m/z	MEblue	Unknown	Unknown
7.82_540.3269m/z	MEblue	Unknown	Unknown
7.79_666.2795m/z	MEblue	Unknown	Unknown
7.79_1089.6814m/z	MEblue	Unknown	Unknown
7.79_1089.7114m/z	MEblue	Unknown	Unknown
7.79_281.2432m/z	MEblue	Unknown	Unknown
8.44_508.3368m/z	MEblue	Unknown	Unknown
8.43_560.3287m/z	MEblue	Unknown	Unknown
8.11_554.3504m/z	MEblue	Unknown	Unknown
7.35_613.2672m/z	MEblue	Unknown	Unknown
7.35_688.2643m/z	MEblue	Unknown	Unknown
7.35_1035.6707m/z	MEblue	Unknown	Unknown
7.34_530.3039m/z	MEblue	Unknown	Unknown
7.34_542.3424m/z	MEblue	Unknown	Unknown
7.51_452.2728m/z	MEblue	Unknown	Unknown
7.53_255.2365m/z	MEblue	Unknown	Unknown
7.39_192.8502m/z	MEblue	Unknown	Unknown
7.44_540.3265m/z	MEblue	Unknown	Unknown
7.18_588.3268m/z	MEblue	Unknown	Unknown
7.12_712.2612m/z	MEblue	Unknown	Unknown
7.12_566.3425m/z	MEblue	Unknown	Unknown
7.28_554.3326m/z	MEblue	Unknown	Unknown
7.27_526.3081m/z	MEblue	Unknown	Unknown
7.20_588.3328m/z	MEblue	Unknown	Unknown
7.70_540.3243m/z	MEblue	Unknown	Unknown
7.72_540.3348m/z	MEblue	Unknown	Unknown
7.70_192.8497m/z	MEblue	Unknown	Unknown
7.71_540.3328m/z	MEblue	Unknown	Unknown
7.67_480.3161m/z	MEblue	Unknown	Unknown
7.63_480.3034m/z	MEblue	Unknown	Unknown
7.72_540.3401m/z	MEblue	Unknown	Unknown
7.72_316.8672m/z	MEblue	Unknown	Unknown
7.72_590.3451m/z	MEblue	Unknown	Unknown
7.56_613.2687m/z	MEblue	Unknown	Unknown
7.56_608.3265m/z	MEblue	Unknown	Unknown
7.54_1026.6459m/z	MEblue	Unknown	Unknown
7.54_690.2676m/z	MEblue	Unknown	Unknown
7.54_532.3054m/z	MEblue	Unknown	Unknown
7.54_1085.6737m/z	MEblue	Unknown	Unknown
7.62_612.2688m/z	MEblue	Unknown	Unknown
7.57_590.3468m/z	MEblue	Unknown	Unknown
7.57_1036.6535m/z	MEblue	Unknown	Unknown
7.59_612.2515m/z	MEblue	Unknown	Unknown
7.59_542.3272m/z	MEblue	Unknown	Unknown
7.59_612.2670m/z	MEblue	Unknown	Unknown
7.58_532.2942m/z	MEblue	Unknown	Unknown
8.75_208.8287m/z	MEblue	Unknown	Unknown
8.74_558.3339m/z	MEblue	Unknown	Unknown
8.74_192.8482m/z	MEblue	Unknown	Unknown
8.69_560.3350m/z	MEblue	Unknown	Unknown
8.69_585.3585m/z	MEblue	Unknown	Unknown
8.69_1092.7134m/z	MEblue	Unknown	Unknown
8.71_570.3731m/z	MEblue	Unknown	Unknown
8.71_636.3586m/z	MEblue	Unknown	Unknown
8.71_570.3566m/z	MEblue	Unknown	Unknown
8.71_570.3622m/z	MEblue	Unknown	Unknown
8.82_569.3648m/z	MEblue	Unknown	Unknown
8.78_508.3349m/z	MEblue	Unknown	Unknown
8.77_301.2115m/z	MEblue	Unknown	Unknown
8.79_568.3667m/z	MEblue	Unknown	Unknown
8.63_1003.6811m/z	MEblue	Unknown	Unknown
8.64_1004.6746m/z	MEblue	Unknown	Unknown
8.68_719.2889m/z	MEblue	Unknown	Unknown
8.67_668.2941m/z	MEblue	Unknown	Unknown
8.67_561.3242m/z	MEblue	Unknown	Unknown
8.66_1091.7220m/z	MEblue	Unknown	Unknown
8.66_284.2628m/z	MEblue	Unknown	Unknown
8.66_1093.7376m/z	MEblue	Unknown	Unknown
8.65_612.3820m/z	MEblue	Unknown	Unknown
8.65_786.3790m/z	MEblue	Unknown	Unknown
8.65_560.3353m/z	MEblue	Unknown	Unknown
8.66_1082.6959m/z	MEblue	Unknown	Unknown
8.84_569.3582m/z	MEblue	Unknown	Unknown
4.34_164.8948m/z	MEblue	Unknown	Unknown
4.19_187.8632m/z	MEblue	Unknown	Unknown
4.31_235.9296m/z	MEblue	Unknown	Unknown
4.30_187.8686m/z	MEblue	Unknown	Unknown
4.31_307.8552m/z	MEblue	Unknown	Unknown
4.65_182.8999m/z	MEblue	Unknown	Unknown
4.71_162.8871m/z	MEblue	Unknown	Unknown
6.20_221.8474m/z	MEblue	Unknown	Unknown
6.60_586.3124m/z	MEblue	Unknown	Unknown
7.00_524.2777m/z	MEblue	Unknown	Unknown
7.00_524.2874m/z	MEblue	Unknown	Unknown
7.02_612.3202m/z	MEblue	Unknown	Unknown
7.03_612.3321m/z	MEblue	Unknown	Unknown
7.11_632.3248m/z	MEblue	Unknown	Unknown
7.11_590.3410m/z	MEblue	Unknown	Unknown
7.09_605.3173m/z	MEblue	Unknown	Unknown
7.10_476.2838m/z	MEblue	Unknown	Unknown
6.95_564.3338m/z	MEblue	Unknown	Unknown
6.94_565.3389m/z	MEblue	Unknown	Unknown
6.94_564.3282m/z	MEblue	Unknown	Unknown
6.94_636.2579m/z	MEblue	Unknown	Unknown
6.85_538.3133m/z	MEblue	Unknown	Unknown
6.87_538.3086m/z	MEblue	Unknown	Unknown
6.86_538.3200m/z	MEblue	Unknown	Unknown
5.32_186.8744m/z	MEblue	Unknown	Unknown
5.42_207.8375m/z	MEblue	Unknown	Unknown
5.65_157.8594m/z	MEblue	Unknown	Unknown
5.69_201.8435m/z	MEblue	Unknown	Unknown
17.97_144.0801n	MEblue	HMDB01988	4-Hydroxycyclohexylcarboxylic acid
9.61_569.3486n	MEblue	HMDB40684	Janthitrem C
0.89_267.0707n	MEblue	HMDB14408	Sulfisoxazole
16.65_234.0879m/z	MEblue	HMDB33456	2-Methoxy-3-methyl-9H-carbazole
16.63_197.1149m/z	MEblue	HMDB34040	2,4,6-Triethyl-1,3,5-trioxane
16.65_225.1171m/z	MEblue	HMDB31460	Anthocyanidins
16.65_179.1103m/z	MEblue	HMDB41608	Methional diethyl acetal
16.64_275.1443m/z	MEblue	HMDB28950	Lysyl-Glutamate
16.30_200.1186m/z	MEblue	HMDB33135	Pyrimethanil
16.38_197.1140m/z	MEblue	HMDB11690	7-Aminomethyl-7-carbaguanine
16.68_252.1054m/z	MEblue	HMDB32660	(2Z,4'Z)-2-(5-Methylthio-4-penten-2-ynylidene)-1,6-dioxaspiro[4.4]non-3-ene
16.88_192.0763m/z	MEblue	HMDB31769	Carbendazim
17.01_171.1035m/z	MEblue	HMDB30471	1,4-Ipomeadiol
16.95_497.3551m/z	MEblue	HMDB39692	20,24-Epoxy-25,26-dihydroxydammaran-3-one
16.73_209.0972m/z	MEblue	HMDB11745	N-Acetyl-L-methionine
16.69_141.0533m/z	MEblue	HMDB31735	Ethyl maltol
16.79_168.9751m/z	MEblue	HMDB39828	4-Mercapto-5-methyl-3(2H)-thiophenone
14.50_170.0803m/z	MEblue	HMDB00239	Pyridoxine
14.68_236.1585m/z	MEblue	HMDB28938	Leucyl-Serine
15.07_327.1886m/z	MEblue	HMDB14484	Metixene
14.69_552.4026m/z	MEblue	HMDB15387	Aliskiren
14.34_570.4622m/z	MEblue	HMDB36921	(all-E)-Rubixanthin
14.41_288.1549m/z	MEblue	HMDB29428	Hypoglycin B
14.16_531.2741m/z	MEblue	HMDB34679	Cinncassiol D2 glucoside
15.88_540.4386m/z	MEblue	HMDB41205	Panaxydol linoleate
15.88_295.1449m/z	MEblue	HMDB41061	Nigellidine
16.23_288.1472m/z	MEblue	HMDB14514	Mirtazapine
16.20_141.0628m/z	MEblue	HMDB06284	L-2,4-diaminobutyric acid
16.24_299.2014m/z	MEblue	HMDB14855	Norethindrone
16.09_585.4876m/z	MEblue	HMDB00554	Dihydroandrosterone
16.03_179.1114m/z	MEblue	HMDB41608	Methional diethyl acetal
16.08_275.1419m/z	MEblue	HMDB14643	Tolmetin
15.43_138.0646m/z	MEblue	HMDB15086	Isoniazid
15.82_138.0651m/z	MEblue	HMDB15086	Isoniazid
15.66_327.1979m/z	MEblue	HMDB31031	2-Dodecylbenzenesulfonic acid
17.72_185.1051m/z	MEblue	HMDB29834	Harmalan
17.76_206.0814m/z	MEblue	HMDB11621	Cinnamoylglycine
17.78_182.0780m/z	MEblue	HMDB00927	Valerylglycine
17.78_241.1661m/z	MEblue	HMDB39160	L-Gizzerosine
17.77_463.3408m/z	MEblue	HMDB34336	Dolichosterone
17.64_234.0980m/z	MEblue	HMDB35923	Hirsutin
17.94_572.3854m/z	MEblue	HMDB39051	Notoginsenoside R10
17.92_527.3917m/z	MEblue	HMDB06455	Arachidonyl carnitine
17.96_347.1693m/z	MEblue	HMDB15044	Quinidine
17.96_358.2103m/z	MEblue	HMDB01091	3-Hydroxyquinine
17.94_521.3816m/z	MEblue	HMDB38388	Cyclopassifloic acid B
17.98_517.3528m/z	MEblue	HMDB15570	Fusidic Acid
17.99_138.0654m/z	MEblue	HMDB15086	Isoniazid
17.99_273.1282m/z	MEblue	HMDB14632	Sotalol
17.99_287.1440m/z	MEblue	HMDB31688	Hexyl glucoside
17.97_447.3434m/z	MEblue	HMDB00712	Hexadecanedioic acid mono-L-carnitine ester
17.98_427.3670m/z	MEblue	HMDB40816	Nb-Stearoyltryptamine
17.84_465.3670m/z	MEblue	HMDB36056	Mangiferadiol
17.79_159.0623m/z	MEblue	HMDB31201	3-Deoxy-D-arabinitol
17.81_210.1140m/z	MEblue	HMDB35894	(Z)-4-Methoxy-6-(1-propenyl)-1,3-benzodioxole
17.80_209.0831m/z	MEblue	HMDB38510	6-Methoxymellein
17.87_195.0804m/z	MEblue	HMDB29417	Cycloalliin
17.88_449.3228m/z	MEblue	HMDB34293	Asperagenin
17.89_289.1617m/z	MEblue	HMDB01988	4-Hydroxycyclohexylcarboxylic acid
17.84_152.0501m/z	MEblue	HMDB38973	2,5-Dihydro-2,4,5-trimethylthiazole
17.85_221.1764m/z	MEblue	HMDB37163	1,2-Bis(1-ethoxyethoxy)propane
17.19_252.1087m/z	MEblue	HMDB00101	Deoxyadenosine
17.09_221.1041m/z	MEblue	HMDB41808	4,4'-methylenedianiline
17.10_449.3586m/z	MEblue	HMDB30427	Linalyl butyrate
17.03_217.1371m/z	MEblue	HMDB34910	(R)-2-Amino-N-(2,2,4,4-tetramethyl-3-thietanyl)propanamide
17.16_171.0989m/z	MEblue	HMDB04816	FAPy-adenine
17.18_241.1438m/z	MEblue	HMDB14862	Imiquimod
17.17_274.0905m/z	MEblue	HMDB00101	Deoxyadenosine
17.10_193.0741m/z	MEblue	HMDB29747	2-Amino-5-phenylpyridine
17.14_439.3425m/z	MEblue	HMDB02126	27-Nor-5b-cholestane-3a,7a,12a,24,25-pentol
17.14_401.3342m/z	MEblue	HMDB13162	2-Hexenoylcholine
17.48_593.3840m/z	MEblue	HMDB14521	Palonosetron
17.47_140.0371m/z	MEblue	HMDB02127	3-Mercaptolactic acid
17.36_195.0757m/z	MEblue	HMDB01867	4-Aminohippuric acid
17.36_140.0556m/z	MEblue	HMDB31708	1,2-bis(methylthio)ethane
17.35_275.1443m/z	MEblue	HMDB02281	4a-Hydroxytetrahydrobiopterin
17.42_385.2545m/z	MEblue	HMDB14453	Ibutilide
17.42_221.1059m/z	MEblue	HMDB14526	Tacrine
17.44_289.1531m/z	MEblue	HMDB01924	Atenolol
17.39_284.1675m/z	MEblue	HMDB36387	3-Phenylpropyl cinnamate
4.07_552.2111m/z	MEblue	HMDB35475	Simmondsin 2'-ferulate
4.01_360.1642m/z	MEblue	HMDB29099	Tyrosyl-Arginine
4.31_801.3886m/z	MEblue	HMDB35689	Melleolide
4.31_613.2224m/z	MEblue	HMDB39031	trans-O-Methylgrandmarin
4.31_1001.4783m/z	MEblue	HMDB14432	Travoprost
4.31_645.3077m/z	MEblue	HMDB15204	Mequitazine
4.31_449.1744m/z	MEblue	HMDB35867	11,13-Dihydrotaraxinic acid glucosyl ester
4.11_211.1325m/z	MEblue	HMDB37642	4-(Butoxymethyl)-2-methoxyphenol
4.66_927.4506m/z	MEblue	HMDB34870	Spinacoside C
4.79_151.0125m/z	MEblue	HMDB41833	barbituric acid
4.74_450.2376m/z	MEblue	HMDB39857	Cadabicine methyl ether
4.48_449.1030m/z	MEblue	HMDB32903	1,2,6,8-Tetrahydroxy-3-methylanthraquinone 2-O-b-D-glucoside
4.49_217.1473m/z	MEblue	HMDB35248	2,6-Dimethylpyrazine
0.90_264.0963m/z	MEblue	HMDB14467	Floxuridine
0.91_232.0801m/z	MEblue	HMDB01180	N2-Succinyl-L-glutamic acid 5-semialdehyde
0.95_136.0486m/z	MEblue	HMDB00562	Creatinine
0.95_291.0588m/z	MEblue	HMDB11679	DHAP(6:0)
0.94_301.1307m/z	MEblue	HMDB38332	2-(3-Hydroxyphenyl)ethanol 1'-glucoside
0.95_202.0698m/z	MEblue	HMDB11690	7-Aminomethyl-7-carbaguanine
0.95_229.1073m/z	MEblue	HMDB14380	Milrinone
1.20_196.0849m/z	MEblue	HMDB29684	Melizame
1.21_280.1289m/z	MEblue	HMDB28738	Asparaginyl-Phenylalanine
1.20_302.1157m/z	MEblue	HMDB30219	Heptaphylline
1.20_204.1119m/z	MEblue	HMDB13318	Tryptophanamide
1.27_202.1059m/z	MEblue	HMDB35056	1-(3-Hydroxy-4-methoxyphenyl)-1,2-ethanediol
1.06_280.1289m/z	MEblue	HMDB28738	Asparaginyl-Phenylalanine
1.05_209.0432m/z	MEblue	HMDB41026	Erinapyrone C
1.07_262.1183m/z	MEblue	HMDB29083	Tryptophyl-Glycine
1.19_192.1477m/z	MEblue	HMDB33755	2-Butyl-1H-benzimidazole
1.19_262.1181m/z	MEblue	HMDB28852	Glycyl-Tryptophan
1.18_204.0836m/z	MEblue	HMDB02249	6-methyltetrahydropterin
1.19_198.1008m/z	MEblue	HMDB06543	Debrisoquine
1.19_234.1222m/z	MEblue	HMDB35665	L-1,2,3,4-Tetrahydro-beta-carboline-3-carboxylic acid
1.19_145.0375m/z	MEblue	HMDB01406	Niacinamide
1.11_186.0756m/z	MEblue	HMDB00473	6-Dimethylaminopurine
1.10_192.1473m/z	MEblue	HMDB00517	L-Arginine
0.80_722.7104m/z	MEblue	HMDB38537	Glycinoprenol 10
0.75_251.1106m/z	MEblue	HMDB29038	Serinyl-Glutamate
0.85_411.0708m/z	MEblue	HMDB30560	7,11,12-Triacetoxycoumestan
0.84_360.0696m/z	MEblue	HMDB13189	3-Indole carboxylic acid glucuronide
0.86_284.0716m/z	MEblue	HMDB39127	Pisatoside
0.86_245.0579m/z	MEblue	HMDB29058	Threoninyl-Cysteine
0.87_180.9971m/z	MEblue	HMDB02329	Oxalic acid
0.86_114.0538m/z	MEblue	HMDB01301	1-Pyrroline-5-carboxylic acid
0.83_137.0580m/z	MEblue	HMDB10719	trans-Hex-2-enoic acid
0.83_250.9856m/z	MEblue	HMDB33822	3,5-Dichloro-4-hydroxy-2-methoxy-6-methylbenzoic acid
0.83_308.9462m/z	MEblue	HMDB36980	Zinc sulfate heptahydrate
0.83_151.0355m/z	MEblue	HMDB31306	3-Hydroxy-4,5-dimethyl-2(5H)-furanone
2.99_209.1160m/z	MEblue	HMDB41545	(1R,2R,4R)-1,8-Epoxy-p-menthane-2,4-diol
3.00_262.1309m/z	MEblue	HMDB34777	Epidermin
2.69_367.1429m/z	MEblue	HMDB34752	7-beta-D-Glucopyranosyloxybutylidenephthalide
2.69_349.1316m/z	MEblue	HMDB14011	5'-O-Desmethyl omeprazole
2.55_279.1242m/z	MEblue	HMDB37325	Achimilic acid
2.65_187.0750m/z	MEblue	HMDB32708	1-Naphthaleneacetic acid
2.70_331.1198m/z	MEblue	HMDB39740	Isoamericanol A
2.72_114.0540m/z	MEblue	HMDB01301	1-Pyrroline-5-carboxylic acid
3.17_685.6276m/z	MEblue	HMDB29764	Propylene glycol stearate
3.20_507.2244m/z	MEblue	HMDB15303	Kanamycin
3.17_684.9591m/z	MEblue	HMDB59647	adenosine 5'-pentaphosphate
3.12_494.2256m/z	MEblue	HMDB35635	Kanokoside A
3.12_658.3055m/z	MEblue	HMDB33242	Glycylserylprolylmethionylphenylalanylvalinamide
3.17_685.2936m/z	MEblue	HMDB38930	7-Hydroxyaustrobailignan 5
1.78_230.1284m/z	MEblue	HMDB32066	Carbanilide
1.80_295.1466m/z	MEblue	HMDB05785	Indole-3-carbinol
1.82_258.1224m/z	MEblue	HMDB02281	4a-Hydroxytetrahydrobiopterin
1.80_276.1342m/z	MEblue	HMDB28698	Alanyl-Tryptophan
1.73_277.1381m/z	MEblue	HMDB00279	Saccharopine
1.90_203.0703m/z	MEblue	HMDB32706	(2-Naphthalenyloxy)acetic acid
1.88_218.1276m/z	MEblue	HMDB29838	Harmalol
1.87_209.0125m/z	MEblue	HMDB32653	(Z)-[3-(Methylsulfinyl)-1-propenyl] 2-propenyl disulfide
1.87_179.0075m/z	MEblue	HMDB00226	Orotic acid
1.92_171.0436m/z	MEblue	HMDB36193	3-Mercapto-3-methylbutyl formate
1.87_177.0284m/z	MEblue	HMDB12209	Diethylphosphate
1.85_114.0539m/z	MEblue	HMDB01301	1-Pyrroline-5-carboxylic acid
1.82_243.0973m/z	MEblue	HMDB00273	Thymidine
1.87_149.0334m/z	MEblue	HMDB00262	Thymine
1.87_151.0121m/z	MEblue	HMDB41833	barbituric acid
1.49_344.1256m/z	MEblue	HMDB30382	2-[4-(3,4-Methylenedioxyphenyl)butyl]-4(1H)-quinolinone
1.49_308.1036m/z	MEblue	HMDB29080	Tryptophyl-Cysteine
1.63_175.0739m/z	MEblue	HMDB31845	3-Propylidene-1(3H)-isobenzofuranone
1.65_264.0870m/z	MEblue	HMDB34312	Isopimpinellin
1.57_143.0221m/z	MEblue	HMDB42052	trimethylselenonium
1.62_231.0722m/z	MEblue	HMDB32357	N-Lactoyl ethanolamine phosphate
2.25_207.0762m/z	MEblue	HMDB00715	Kynurenic acid
2.25_290.1493m/z	MEblue	HMDB35191	(2S,4R)-4-(9H-Pyrido[3,4-b]indol-1-yl)-1,2,4-butanetriol
2.21_292.1085m/z	MEblue	HMDB31766	Alachlor
2.22_310.1196m/z	MEblue	HMDB29104	Tyrosyl-Glutamate
2.20_264.1126m/z	MEblue	HMDB12227	Erythrohydrobupropion
2.20_328.1300m/z	MEblue	HMDB29072	Threoninyl-Tryptophan
2.50_114.0540m/z	MEblue	HMDB01301	1-Pyrroline-5-carboxylic acid
2.50_244.1189m/z	MEblue	HMDB35830	Genipin
2.38_277.1195m/z	MEblue	HMDB32058	Isoeugenol benzyl ether
2.00_245.1392m/z	MEblue	HMDB32472	Polyethylene, oxidized
2.00_189.0905m/z	MEblue	HMDB00228	Phenol
1.95_243.0980m/z	MEblue	HMDB00273	Thymidine
1.96_262.1539m/z	MEblue	HMDB14437	Etomidate
2.13_250.0830m/z	MEblue	HMDB33452	Koenoline
2.12_211.0963m/z	MEblue	HMDB36199	2-Methoxy-4-(4-methyl-1,3-dioxolan-2-yl)phenol
2.11_269.1143m/z	MEblue	HMDB30911	2-Oxo-5,11(13)-eudesmadien-12,8-olide
9.23_337.1591m/z	MEblue	HMDB38706	Perilloside A
9.33_570.3553m/z	MEblue	HMDB40684	Janthitrem C
9.23_287.1215m/z	MEblue	HMDB32161	Acrylamide-acrylic acid resin
9.21_240.0891m/z	MEblue	HMDB33072	(E)-1-Propenyl 1-(propylthio)propyl disulfide
9.21_278.1162m/z	MEblue	HMDB32102	1,2,3,4-Tetrahydro-b-carboline-1,3-dicarboxylic acid
9.20_292.1373m/z	MEblue	HMDB28817	Glutamyl-Glutamine
9.22_335.1521m/z	MEblue	HMDB41826	amifloxacin
9.22_548.3005m/z	MEblue	HMDB34679	Cinncassiol D2 glucoside
9.21_184.0619m/z	MEblue	HMDB00017	4-Pyridoxic acid
9.51_508.3382m/z	MEblue	HMDB41430	Gymnodimine
9.46_235.1557m/z	MEblue	HMDB13839	N-Desmethylaminopyrine
8.91_291.1851m/z	MEblue	HMDB32967	2,4-Dimethyl-1H-indole
8.89_249.1737m/z	MEblue	HMDB15493	Aminophenazone
9.16_460.2746m/z	MEblue	HMDB31958	3-O-Acetylepisamarcandin
9.18_502.2913m/z	MEblue	HMDB05030	Fexofenadine
10.04_496.4094m/z	MEblue	HMDB34578	Deterrol stearate
10.04_260.1220m/z	MEblue	HMDB28798	Glutaminyl-Hydroxyproline
10.02_256.0143m/z	MEblue	HMDB14695	Lamotrigine
10.06_293.1602m/z	MEblue	HMDB29076	Tryptophyl-Alanine
10.02_297.1332m/z	MEblue	HMDB30342	Platydesminium
10.01_515.3109m/z	MEblue	HMDB39150	Flavidulol C
10.01_613.4208m/z	MEblue	HMDB41146	Feruloyl-beta-sitosterol
10.01_258.0999m/z	MEblue	HMDB33071	Propyl 1-(propylsulfinyl)propyl disulfide
10.01_277.1256m/z	MEblue	HMDB28862	Hydroxyprolyl-Glutamate
10.01_313.1587m/z	MEblue	HMDB32676	Chloropanaxydiol
10.01_1083.5949m/z	MEblue	HMDB13046	Psychosine sulfate
10.02_534.2950m/z	MEblue	HMDB38029	Eriojaposide B
10.01_459.2445m/z	MEblue	HMDB11133	DHAP(18:0)
10.14_570.3551m/z	MEblue	HMDB40684	Janthitrem C
10.13_523.3575m/z	MEblue	HMDB14616	Hexylcaine
9.61_241.0914m/z	MEblue	HMDB00337	(S)-3,4-Dihydroxybutyric acid
9.61_184.0618m/z	MEblue	HMDB00017	4-Pyridoxic acid
9.60_498.3437m/z	MEblue	HMDB30180	Crustecdysone
9.61_506.3597m/z	MEblue	HMDB36884	7',8'-Dihydro-8'-hydroxycitraniaxanthin
9.99_327.1868m/z	MEblue	HMDB14484	Metixene
9.95_433.1716m/z	MEblue	HMDB41515	Benzyl gentiobioside
10.01_184.0619m/z	MEblue	HMDB00017	4-Pyridoxic acid
10.01_478.3257m/z	MEblue	HMDB14936	Gentamicin
10.01_315.1536m/z	MEblue	HMDB10323	Phenethylamine glucuronide
10.00_240.0889m/z	MEblue	HMDB33072	(E)-1-Propenyl 1-(propylthio)propyl disulfide
9.94_454.2892m/z	MEblue	HMDB11133	DHAP(18:0)
7.90_195.0884m/z	MEblue	HMDB14962	Enprofylline
8.61_494.3213m/z	MEblue	HMDB06510	Cervonyl carnitine
8.39_494.3216m/z	MEblue	HMDB06510	Cervonyl carnitine
8.54_454.3243m/z	MEblue	HMDB38836	Solanocardinol
8.89_502.2968m/z	MEblue	HMDB05030	Fexofenadine
8.72_494.3214m/z	MEblue	HMDB06510	Cervonyl carnitine
8.13_460.2672m/z	MEblue	HMDB31958	3-O-Acetylepisamarcandin
7.96_495.1883m/z	MEblue	HMDB29060	Threoninyl-Glutamate
8.29_494.3208m/z	MEblue	HMDB06510	Cervonyl carnitine
12.20_506.3580m/z	MEblue	HMDB36884	7',8'-Dihydro-8'-hydroxycitraniaxanthin
12.20_240.0887m/z	MEblue	HMDB33072	(E)-1-Propenyl 1-(propylthio)propyl disulfide
12.19_626.2993m/z	MEblue	HMDB00683	Harderoporphyrin
12.20_184.0617m/z	MEblue	HMDB00017	4-Pyridoxic acid
12.20_606.2890m/z	MEblue	HMDB37555	Sandoricin
12.20_1069.7424m/z	MEblue	HMDB35899	Pyrohyperforin
12.20_166.0520m/z	MEblue	HMDB37057	Ethiin
12.20_487.2760m/z	MEblue	HMDB15133	Frovatriptan
12.17_524.4442m/z	MEblue	HMDB41177	Panaxynol linoleate
12.19_343.1870m/z	MEblue	HMDB39276	[8]-Gingerdione
12.19_646.2839m/z	MEblue	HMDB12993	Leukotriene C5
12.18_314.0209m/z	MEblue	HMDB01355	Parathion
12.20_256.0140m/z	MEblue	HMDB14695	Lamotrigine
12.20_177.0164m/z	MEblue	HMDB00152	Gentisic acid
12.21_341.1865m/z	MEblue	HMDB01091	3-Hydroxyquinine
11.98_288.1574m/z	MEblue	HMDB15520	Oxprenolol
13.09_371.2215m/z	MEblue	HMDB06762	17a,21-Dihydroxypreg-nenolone
13.07_327.1897m/z	MEblue	HMDB14484	Metixene
13.07_327.1979m/z	MEblue	HMDB31031	2-Dodecylbenzenesulfonic acid
12.55_259.1157m/z	MEblue	HMDB32527	1,1'-(Tetrahydro-6a-hydroxy-2,3a,5-trimethylfuro[2,3-d]-1,3-dioxole-2,5-diyl)bis-ethanone
12.47_288.1559m/z	MEblue	HMDB29428	Hypoglycin B
12.79_415.3121m/z	MEblue	HMDB13628	PGF2a ethanolamide
12.64_288.1539m/z	MEblue	HMDB13939	N-Desmethylpromazine
10.53_240.0892m/z	MEblue	HMDB33072	(E)-1-Propenyl 1-(propylthio)propyl disulfide
10.51_314.0200m/z	MEblue	HMDB01355	Parathion
10.49_290.1348m/z	MEblue	HMDB05765	Ophthalmic acid
10.46_240.0845m/z	MEblue	HMDB38447	1-Isothiocyanato-8-(methylthio)octane
10.51_578.2741m/z	MEblue	HMDB30734	Isomorellic acid
10.51_339.1738m/z	MEblue	HMDB42025	terodiline hydrochloride
10.50_184.0619m/z	MEblue	HMDB00017	4-Pyridoxic acid
11.65_138.0544m/z	MEblue	HMDB01123	2-Aminobenzoic acid
11.69_288.1511m/z	MEblue	HMDB13939	N-Desmethylpromazine
11.74_341.1891m/z	MEblue	HMDB01091	3-Hydroxyquinine
11.73_506.3581m/z	MEblue	HMDB36884	7',8'-Dihydro-8'-hydroxycitraniaxanthin
11.74_240.0892m/z	MEblue	HMDB33072	(E)-1-Propenyl 1-(propylthio)propyl disulfide
11.73_184.0618m/z	MEblue	HMDB00017	4-Pyridoxic acid
5.66_156.0303m/z	MEblue	HMDB02916	4-Nitrocatechol
5.68_214.0682m/z	MEblue	HMDB31346	Calystegine C1
5.96_1076.9613m/z	MEblue	HMDB01433	Diadenosine heptaphosphate
6.01_217.1464m/z	MEblue	HMDB33135	Pyrimethanil
5.81_618.3816m/z	MEblue	HMDB13022	Neuromedin N
5.80_330.1962m/z	MEblue	HMDB14536	Ethopropazine
4.97_297.2105m/z	MEblue	HMDB39983	2,5-Dimethyl-3-(2-propenyl)pyrazine
5.11_560.3063m/z	MEblue	HMDB10320	Cortolone-3-glucuronide
5.36_363.2082m/z	MEblue	HMDB30224	Murrayacinine
5.38_288.2066m/z	MEblue	HMDB01936	Doxylamine
5.21_291.1089m/z	MEblue	HMDB14692	Pentostatin
5.28_328.1779m/z	MEblue	HMDB15583	Bifonazole
6.69_481.1708m/z	MEblue	HMDB29909	Gein
6.78_381.2024m/z	MEblue	HMDB40619	Piperoic acid
6.93_165.0416m/z	MEblue	HMDB32741	S-2-Propenyl 1-propanesulfinothioate
6.18_263.1530m/z	MEblue	HMDB15557	Pheniramine
6.50_248.0453m/z	MEblue	HMDB14767	Guanabenz
6.62_249.1135m/z	MEblue	HMDB41140	Prenyl cis-caffeate
3.06_150.0559m/z	MEbrown	HMDB12992	Leukoaminochrome
5.60_389.2697m/z	MEbrown	HMDB00320	3a,4b,7a-Trihydroxy-5b-cholanoic acid
5.44_392.2965n	MEbrown	HMDB00384	3a,7a-Dihydroxycholanoic acid
5.45_391.2871m/z	MEbrown	HMDB00384	3a,7a-Dihydroxycholanoic acid
1.19_245.0753m/z	MEbrown	HMDB28754	Aspartyl-Hydroxyproline
5.18_327.2106m/z	MEbrown	HMDB39827	Serratol
3.06_186.0553m/z	MEbrown	HMDB00671	Indolelactic acid
10.60_357.2806m/z	MEbrown	HMDB06323	Tetracosapentaenoic acid (24:5n-3)
9.80_241.2158m/z	MEbrown	HMDB00826	Pentadecanoic acid
6.52_239.1637m/z	MEbrown	HMDB01256	Spermine
5.78_257.1732m/z	MEbrown	HMDB00872	Tetradecanedioic acid
3.68_280.9873m/z	MEbrown	HMDB01299	5-Methylthioribulose 1-phosphate
7.01_335.2192m/z	MEbrown	HMDB31679	(9xi,10xi,12xi)-9,10-Dihydroxy-12-octadecenoic acid
3.06_159.0921m/z	MEbrown	HMDB00303	Tryptamine
12.55_337.3094m/z	MEbrown	HMDB02068	Erucic acid
9.66_581.4450m/z	MEbrown	HMDB02181	Phytoene
8.46_225.1853m/z	MEbrown	HMDB32537	trans-2-trans-4-Nonadiene
6.02_243.1963m/z	MEbrown	HMDB31019	2-Dodecanone
6.26_243.1958m/z	MEbrown	HMDB31019	2-Dodecanone
7.47_337.2390m/z	MEbrown	HMDB00554	Dihydroandrosterone
6.86_315.1943m/z	MEbrown	HMDB31934	(9S,10E,12Z,15Z)-9-Hydroxy-10,12,15-octadecatrienoic acid
3.07_142.0656m/z	MEbrown	HMDB03447	Tryptophanol
2.28_103.0393m/z	MEbrown	HMDB04136	D-Threitol
0.75_242.9457m/z	MEbrown	HMDB04628	Lead
9.04_277.2161m/z	MEbrown	HMDB04701	9,10-Epoxyoctadecenoic acid
8.91_277.2163m/z	MEbrown	HMDB04670	Alpha-dimorphecolic
9.01_277.2201m/z	MEbrown	HMDB04670	Alpha-dimorphecolic
3.96_197.0813m/z	MEbrown	HMDB32137	2,6-Dimethyl-1,4-benzenediol
3.07_407.1424m/z	MEbrown	HMDB32766	N2-(2-Carboxymethyl-2-hydroxysuccinoyl)arginine
9.43_303.2323m/z	MEbrown	HMDB01043	Arachidonic acid
7.94_339.2570m/z	MEbrown	HMDB05076	13,14-Dihydro PGF-1a
7.12_311.2157m/z	MEbrown	HMDB05830	5a-Androstan-3b-ol
6.67_333.2104m/z	MEbrown	HMDB37191	Rhodinyl phenylacetate
11.15_359.2926m/z	MEbrown	HMDB35679	1-Hydroxy-1-phenyl-3-octadecanone
11.15_359.2966m/z	MEbrown	HMDB02068	Erucic acid
7.07_312.2291n	MEbrown	HMDB10208	15,16-DiHODE
4.09_541.2621m/z	MEbrown	HMDB10320	Cortolone-3-glucuronide
4.09_541.2682m/z	MEbrown	HMDB10320	Cortolone-3-glucuronide
4.11_541.2623m/z	MEbrown	HMDB10351	11-beta-hydroxyandrosterone-3-glucuronide
9.13_301.2167m/z	MEbrown	HMDB05048	10E,12Z-Octadecadienoic acid
7.91_271.2295m/z	MEbrown	HMDB32432	12-Methyltridecanal
7.53_271.2265m/z	MEbrown	HMDB32432	12-Methyltridecanal
7.28_271.2277m/z	MEbrown	HMDB32432	12-Methyltridecanal
9.38_253.2167m/z	MEbrown	HMDB32182	Cadinene
8.71_271.2267m/z	MEbrown	HMDB32432	12-Methyltridecanal
9.17_271.2260m/z	MEbrown	HMDB10734	(R)-3-Hydroxy-hexadecanoic acid
6.96_271.2260m/z	MEbrown	HMDB32432	12-Methyltridecanal
6.96_271.2306m/z	MEbrown	HMDB10734	(R)-3-Hydroxy-hexadecanoic acid
7.11_271.2285m/z	MEbrown	HMDB32432	12-Methyltridecanal
6.87_271.2295m/z	MEbrown	HMDB31078	Pentadecanal
10.99_281.2518m/z	MEbrown	HMDB10737	(R)-3-Hydroxy-Octadecanoic acid
10.98_281.2521m/z	MEbrown	HMDB10737	(R)-3-Hydroxy-Octadecanoic acid
11.17_281.2515m/z	MEbrown	HMDB10737	(R)-3-Hydroxy-Octadecanoic acid
10.88_281.2494m/z	MEbrown	HMDB10737	(R)-3-Hydroxy-Octadecanoic acid
10.42_299.2564m/z	MEbrown	HMDB10737	(R)-3-Hydroxy-Octadecanoic acid
10.54_281.2482m/z	MEbrown	HMDB00573	Elaidic acid
11.19_281.2512m/z	MEbrown	HMDB10737	(R)-3-Hydroxy-Octadecanoic acid
12.28_281.2481m/z	MEbrown	HMDB10737	(R)-3-Hydroxy-Octadecanoic acid
7.94_299.2578m/z	MEbrown	HMDB31052	2-Hexadecanone
8.31_299.2571m/z	MEbrown	HMDB31052	2-Hexadecanone
3.07_226.0715n	MEbrown	HMDB11105	5-Acetylamino-6-formylamino-3-methyluracil
9.63_653.3716m/z	MEbrown	HMDB12187	All-trans-heptaprenyl diphosphate
7.99_300.2534m/z	MEbrown	HMDB12273	Palmitic amide
9.65_434.1274m/z	MEbrown	HMDB39896	xi-8-Acetonyldihydrosanguinarine
8.97_312.2576m/z	MEbrown	HMDB13034	Palmitoylglycine
5.25_253.1437m/z	MEbrown	HMDB38292	Menthadienyl acetate
5.11_253.1465m/z	MEbrown	HMDB13239	Heptanoylcholine
7.86_284.2234m/z	MEbrown	HMDB13250	Myristoylglycine
10.19_340.2854m/z	MEbrown	HMDB13308	Stearoylglycine
0.71_260.9155m/z	MEbrown	HMDB13724	Thallium
9.65_411.1019m/z	MEbrown	HMDB33932	Cinnatriacetin A
5.78_481.2768m/z	MEbrown	HMDB30913	Cepagenin
7.85_318.2765n	MEbrown	HMDB14648	Tridihexethyl
9.93_299.2593m/z	MEbrown	HMDB10737	(R)-3-Hydroxy-Octadecanoic acid
8.01_299.2619m/z	MEbrown	HMDB14648	Tridihexethyl
8.31_299.2600m/z	MEbrown	HMDB10737	(R)-3-Hydroxy-Octadecanoic acid
8.59_299.2601m/z	MEbrown	HMDB10737	(R)-3-Hydroxy-Octadecanoic acid
4.36_331.1257m/z	MEbrown	HMDB14698	Zanamivir
2.28_232.9979m/z	MEbrown	HMDB34437	Biphenyl
8.91_425.1400m/z	MEbrown	HMDB03556	Chitobiose
9.20_311.1303n	MEbrown	HMDB14977	Tolazamide
0.88_204.0737n	MEbrown	HMDB11162	L-beta-aspartyl-L-alanine
1.25_284.1231m/z	MEbrown	HMDB39423	N5-Acetyl-N2-gamma-L-glutamyl-L-ornithine
8.91_495.2207m/z	MEbrown	HMDB35626	Glaucarubin
3.69_246.0253n	MEbrown	HMDB15143	Busulfan
0.90_300.1162m/z	MEbrown	HMDB14680	Nortriptyline
9.66_466.1573m/z	MEbrown	HMDB15164	Topotecan
7.34_298.2525m/z	MEbrown	HMDB15207	Perhexiline
6.26_283.1953m/z	MEbrown	HMDB15216	Emedastine
10.41_385.1039m/z	MEbrown	HMDB39062	Triphasiol
10.40_420.1509m/z	MEbrown	HMDB14516	Thiethylperazine
1.62_376.9516m/z	MEbrown	HMDB15469	Magnesium salicylate
9.67_429.1613m/z	MEbrown	HMDB33063	2,3-Butanediol apiosylglucoside
9.66_379.1611m/z	MEbrown	HMDB10347	Octanoylglucuronide
9.64_461.1489m/z	MEbrown	HMDB30378	(Z)-Narceine imide
9.66_497.2359m/z	MEbrown	HMDB15628	Udenafil
9.66_497.2374m/z	MEbrown	HMDB15628	Udenafil
10.41_356.1678m/z	MEbrown	HMDB28711	Arginyl-Histidine
4.18_255.1129m/z	MEbrown	HMDB35193	1-(9H-Pyrido[3,4-b]indol-1-yl)-1,4-butanediol
4.30_255.1110m/z	MEbrown	HMDB33461	4-Coumaroylputrescine
3.19_203.0821m/z	MEbrown	HMDB33178	5-Methylquinoxaline
3.06_203.0823m/z	MEbrown	HMDB13609	D-Tryptophan
6.68_333.2125m/z	MEbrown	HMDB28956	Lysyl-Lysine
5.30_429.2122m/z	MEbrown	HMDB36822	(3S,7E,9S)-9-Hydroxy-4,7-megastigmadien-3-one 9-glucoside
0.94_146.0811m/z	MEbrown	HMDB29449	(2R,3R,4R)-2-Amino-4-hydroxy-3-methylpentanoic acid
9.87_329.2518m/z	MEbrown	HMDB29683	2-Hydroxy-6-pentadecylbenzoic acid
9.56_329.2471m/z	MEbrown	HMDB36827	Sclareol
4.06_162.9823m/z	MEbrown	HMDB29719	Methyl thiophene-2-carboxylate
9.95_305.2479m/z	MEbrown	HMDB10378	5,8,11-Eicosatrienoic acid
10.07_305.2472m/z	MEbrown	HMDB31066	16-Methylheptadecanoic acid
10.24_305.2480m/z	MEbrown	HMDB29797	(Z)-15-Oxo-11-eicosenoic acid
5.16_327.2167m/z	MEbrown	HMDB29885	Sorbitan laurate
9.20_445.2056m/z	MEbrown	HMDB35212	Sonchuionoside C
9.43_372.2264n	MEbrown	HMDB30012	Scutigeral
9.63_598.4331n	MEbrown	HMDB30100	(8'R)-Neochrome
7.00_313.1799m/z	MEbrown	HMDB38035	Panaquinquecol 1
10.42_355.1589m/z	MEbrown	HMDB15121	Glycopyrrolate
3.07_319.0520m/z	MEbrown	HMDB28787	Cysteinyl-Tyrosine
9.38_471.2205m/z	MEbrown	HMDB37511	Butyl oleate sulfate
8.05_299.0955m/z	MEbrown	HMDB29941	D-Apiose
9.64_418.1415n	MEbrown	HMDB30687	Cyclomorusin
9.38_401.1443m/z	MEbrown	HMDB39334	Citrusin D
9.43_451.1696m/z	MEbrown	HMDB33150	(4R,5S,7R,11S)-11,12-Dihydroxy-1(10)-spirovetiven-2-one 11-glucoside
9.44_403.1581m/z	MEbrown	HMDB30861	Kuwanon D
0.74_232.9197m/z	MEbrown	HMDB30876	Bis(methylthio) selenide
6.23_313.2419m/z	MEbrown	HMDB30935	9,10,13-Trihydroxystearic acid
10.41_278.2264n	MEbrown	HMDB30962	Calendic acid
10.41_381.1580m/z	MEbrown	HMDB10343	1-(alpha-Methyl-4-(2-methylpropyl)benzeneacetate)-beta-D-Glucopyranuronic acid
8.64_251.1996m/z	MEbrown	HMDB38678	1,1-Dihexyloxyethane
9.96_279.2354m/z	MEbrown	HMDB30981	11-Oxooctadecanoic acid
9.93_279.2354m/z	MEbrown	HMDB30981	11-Oxooctadecanoic acid
10.03_279.2325m/z	MEbrown	HMDB30981	11-Oxooctadecanoic acid
10.08_279.2328m/z	MEbrown	HMDB30981	11-Oxooctadecanoic acid
9.87_279.2352m/z	MEbrown	HMDB30981	11-Oxooctadecanoic acid
4.48_213.1113m/z	MEbrown	HMDB30986	2-Carboxy-5,7-dimethyl-4-octanolide
5.53_256.1657n	MEbrown	HMDB30993	5-Nonyltetrahydro-2-oxo-3-furancarboxylic acid
9.63_326.2493n	MEbrown	HMDB31006	1-Acetoxy-2-hydroxy-16-heptadecen-4-one
7.79_297.2410m/z	MEbrown	HMDB30981	11-Oxooctadecanoic acid
8.08_297.2417m/z	MEbrown	HMDB37544	(±)-2-Dodecylcyclobutanone
8.42_297.2424m/z	MEbrown	HMDB31127	5-Hexyltetrahydro-2-furanoctanoic acid
8.43_297.2472m/z	MEbrown	HMDB31008	(+)-15,16-Dihydroxyoctadecanoic acid
8.34_297.2406m/z	MEbrown	HMDB31008	(+)-15,16-Dihydroxyoctadecanoic acid
8.54_297.2443m/z	MEbrown	HMDB31008	(+)-15,16-Dihydroxyoctadecanoic acid
8.21_297.2403m/z	MEbrown	HMDB30981	11-Oxooctadecanoic acid
8.22_297.2402m/z	MEbrown	HMDB30981	11-Oxooctadecanoic acid
7.35_297.2440m/z	MEbrown	HMDB59633	(9S,10S)-9,10-dihydroxyoctadecanoate
7.42_297.2421m/z	MEbrown	HMDB31008	(+)-15,16-Dihydroxyoctadecanoic acid
7.77_297.2463m/z	MEbrown	HMDB37544	(±)-2-Dodecylcyclobutanone
9.39_297.2438m/z	MEbrown	HMDB41335	8-Heptadecenal
8.98_297.2421m/z	MEbrown	HMDB37544	(±)-2-Dodecylcyclobutanone
6.85_315.2557m/z	MEbrown	HMDB31294	2-Octanone
6.85_315.2521m/z	MEbrown	HMDB31008	(+)-15,16-Dihydroxyoctadecanoic acid
9.97_267.2332m/z	MEbrown	HMDB32182	Cadinene
7.99_327.2530m/z	MEbrown	HMDB00573	Elaidic acid
10.53_283.2610m/z	MEbrown	HMDB31066	16-Methylheptadecanoic acid
11.55_283.2636m/z	MEbrown	HMDB31066	16-Methylheptadecanoic acid
11.06_333.2784m/z	MEbrown	HMDB35672	5-Hydroxy-7-eicosanone
10.93_333.2830m/z	MEbrown	HMDB35153	Isodigeranyl
0.72_158.9780m/z	MEbrown	HMDB31154	Allitridin
10.42_255.2325m/z	MEbrown	HMDB31083	(E)-7-Pentadecene
9.38_408.1091m/z	MEbrown	HMDB31401	Dihydroxycitracridone I
9.18_327.2293m/z	MEbrown	HMDB30338	Physoperuvine
4.42_201.1121m/z	MEbrown	HMDB31510	R-2-Hydroxy-3-methylbutanoic acid 3-Methylbutanoyl
4.43_183.1015m/z	MEbrown	HMDB31510	R-2-Hydroxy-3-methylbutanoic acid 3-Methylbutanoyl
7.53_314.2437n	MEbrown	HMDB31679	(9xi,10xi,12xi)-9,10-Dihydroxy-12-octadecenoic acid
7.97_295.2299m/z	MEbrown	HMDB31679	(9xi,10xi,12xi)-9,10-Dihydroxy-12-octadecenoic acid
7.79_295.2255m/z	MEbrown	HMDB04701	9,10-Epoxyoctadecenoic acid
7.79_295.2303m/z	MEbrown	HMDB04701	9,10-Epoxyoctadecenoic acid
7.29_295.2293m/z	MEbrown	HMDB31679	(9xi,10xi,12xi)-9,10-Dihydroxy-12-octadecenoic acid
7.25_295.2282m/z	MEbrown	HMDB31679	(9xi,10xi,12xi)-9,10-Dihydroxy-12-octadecenoic acid
6.93_295.2302m/z	MEbrown	HMDB36831	Ambronide
9.67_444.1508m/z	MEbrown	HMDB38482	Neolinustatin
7.09_299.2247m/z	MEbrown	HMDB32638	(Z)-5-Hexadecenoic acid
5.86_269.1753m/z	MEbrown	HMDB30425	Linalyl propionate
10.09_325.2730m/z	MEbrown	HMDB30965	9-Octadecenal
8.35_325.2728m/z	MEbrown	HMDB31923	10,20-Dihydroxyeicosanoic acid
8.37_275.2001m/z	MEbrown	HMDB31711	15-Hexadecanolide
10.59_499.2581m/z	MEbrown	HMDB39086	Hydroxysintaxanthin 5,6-epoxide
7.72_350.1246m/z	MEbrown	HMDB31929	Zanthodioline
9.45_326.2072n	MEbrown	HMDB31963	(3b,6b,8a,12a)-8,12-Epoxy-7(11)-eremophilene-6,8,12-trimethoxy-3-ol
6.27_307.1907m/z	MEbrown	HMDB38782	1-Heptadecene-4,6-diyne-3,9-diol
11.88_297.2770m/z	MEbrown	HMDB32112	1,2,4-Nonadecanetriol
12.07_297.2779m/z	MEbrown	HMDB36345	3-Cyclohexyldodecane
1.82_192.9333m/z	MEbrown	HMDB39798	5-Methyl-3-furanthiol
5.42_243.1597m/z	MEbrown	HMDB36140	5-Hexyldihydro-5-methyl-2(3H)-furanone
10.93_307.2587m/z	MEbrown	HMDB32316	Hexanal dihexyl acetal
10.39_307.2587m/z	MEbrown	HMDB32316	Hexanal dihexyl acetal
9.66_339.1766m/z	MEbrown	HMDB15655	Methyltestosterone
5.66_242.1869n	MEbrown	HMDB32370	L-Menthyl (R,S)-3-hydroxybutyrate
6.22_241.1790m/z	MEbrown	HMDB32370	L-Menthyl (R,S)-3-hydroxybutyrate
7.10_241.1784m/z	MEbrown	HMDB32370	L-Menthyl (R,S)-3-hydroxybutyrate
4.63_225.1123m/z	MEbrown	HMDB30039	Jasmolone
4.71_225.1123m/z	MEbrown	HMDB32468	2-Phenylpropionaldehyde dimethyl acetal
4.52_225.1118m/z	MEbrown	HMDB39974	(1S,2S,4R,8R)-p-Menthane-1,2,8,9-tetrol
11.56_309.2779m/z	MEbrown	HMDB32477	Polyoxyethylene 40 monostearate
8.91_327.2886m/z	MEbrown	HMDB01958	Pristanal
9.38_372.1589n	MEbrown	HMDB30087	(-)-Arctigenin
4.20_240.0883m/z	MEbrown	HMDB32769	Osmaronin
0.75_226.9647m/z	MEbrown	HMDB37638	Ammonium peroxydisulfate
9.38_609.3609m/z	MEbrown	HMDB32835	22-Angeloylbarringtogenol C
4.79_271.1575m/z	MEbrown	HMDB32959	1-Octen-3-yl glucoside
7.07_434.1616n	MEbrown	HMDB33012	Vestitone 7-glucoside
4.09_541.2579m/z	MEbrown	HMDB33709	Desglucocoroloside
3.99_363.1632m/z	MEbrown	HMDB33237	1,2,10-Trihydroxydihydro-trans-linalyl oxide 7-O-beta-D-glucopyranoside
9.45_403.1611m/z	MEbrown	HMDB33067	(-)-erythro-Anethole glycol 2-glucoside
3.06_429.1583m/z	MEbrown	HMDB15608	Indacaterol
8.20_412.1618n	MEbrown	HMDB33467	Dicaffeoylputrescine
6.94_258.1609n	MEbrown	HMDB39152	Flavidulol A
4.85_313.1199m/z	MEbrown	HMDB15678	Nepafenac
9.43_259.2435m/z	MEbrown	HMDB33609	2-Pentadecylfuran
5.97_281.1749m/z	MEbrown	HMDB01186	N1-Acetylspermine
4.72_253.1074m/z	MEbrown	HMDB33663	Decarbamoylneosaxitoxin
9.20_377.1346m/z	MEbrown	HMDB32870	Jasmolone glucoside
4.36_210.1386n	MEbrown	HMDB34276	L,L-Cyclo(leucylprolyl)
4.19_210.1380n	MEbrown	HMDB34276	L,L-Cyclo(leucylprolyl)
7.10_429.3005m/z	MEbrown	HMDB12458	7 alpha-Hydroxy-3-oxo-4-cholestenoate
10.18_293.2475m/z	MEbrown	HMDB41082	(5Z,8Z)-1,5,8-Heptadecatriene
9.20_227.2014m/z	MEbrown	HMDB34557	8,8-Diethoxy-2,6-dimethyl-2-octanol
9.43_398.1956n	MEbrown	HMDB34575	3'-Hydroxy-T2-triol
9.20_296.1965n	MEbrown	HMDB35075	Tanacetol B
4.21_255.1163m/z	MEbrown	HMDB39539	13-Tetradecene-1,3-diyne-6,7-diol
10.43_588.5043m/z	MEbrown	HMDB35518	1-[1,4-Dihydro-4-nonyl-5-(1-oxodecyl)-3-pyridinyl]-1-dodecanone
11.05_295.2642m/z	MEbrown	HMDB35575	4,6-Nonadecanedione
11.27_295.2613m/z	MEbrown	HMDB35575	4,6-Nonadecanedione
8.46_341.2686m/z	MEbrown	HMDB13622	Nonadeca-10(Z)-enoic acid
12.58_311.2934m/z	MEbrown	HMDB36345	3-Cyclohexyldodecane
11.83_311.2975m/z	MEbrown	HMDB35672	5-Hydroxy-7-eicosanone
8.91_377.1422m/z	MEbrown	HMDB39953	1-(3-Methylbutanoyl)-6-apiosylglucose
9.68_461.1423m/z	MEbrown	HMDB39379	Chrysaloin
4.80_227.1647m/z	MEbrown	HMDB31128	10-Undecenal
9.20_557.3403m/z	MEbrown	HMDB41203	Ginsenoyne A linoleate
9.62_661.3898m/z	MEbrown	HMDB35999	Ganoderic acid Mg
8.91_493.1326m/z	MEbrown	HMDB36376	3-(4-Hydroxy-3-methoxyphenyl)-1,2-propanediol 2-O-(galloyl-glucoside)
11.55_383.1842m/z	MEbrown	HMDB30868	Citreoviridin A
10.72_307.2669m/z	MEbrown	HMDB36827	Sclareol
10.68_307.2634m/z	MEbrown	HMDB36827	Sclareol
10.90_307.2620m/z	MEbrown	HMDB32316	Hexanal dihexyl acetal
8.91_380.1505n	MEbrown	HMDB36893	Gibberellin A75
8.21_299.2022m/z	MEbrown	HMDB41371	18-Nor-4(19),8,11,13-abietatetraene
0.93_259.0947m/z	MEbrown	HMDB33191	2,2,4,4,-Tetramethyl-6-(1-oxopropyl)-1,3,5-cyclohexanetrione
8.24_249.1838m/z	MEbrown	HMDB33788	Ethyl dodecanoate
8.26_269.2109m/z	MEbrown	HMDB32526	(Z)-8-Tetradecenal
7.45_269.2112m/z	MEbrown	HMDB32526	(Z)-8-Tetradecenal
7.14_269.2124m/z	MEbrown	HMDB32526	(Z)-8-Tetradecenal
7.54_269.2114m/z	MEbrown	HMDB32526	(Z)-8-Tetradecenal
7.67_269.2115m/z	MEbrown	HMDB32526	(Z)-8-Tetradecenal
6.51_269.2122m/z	MEbrown	HMDB32526	(Z)-8-Tetradecenal
7.04_269.2104m/z	MEbrown	HMDB37798	(S)-10,16-Dihydroxyhexadecanoic acid
6.85_269.2115m/z	MEbrown	HMDB32526	(Z)-8-Tetradecenal
11.82_362.3208n	MEbrown	HMDB38380	Triton X 100
10.42_615.3942m/z	MEbrown	HMDB35917	Momordicoside L
10.42_615.3922m/z	MEbrown	HMDB35917	Momordicoside L
9.43_423.1727n	MEbrown	HMDB38482	Neolinustatin
6.67_309.2102m/z	MEbrown	HMDB38483	Auxin a
6.67_309.2056m/z	MEbrown	HMDB38483	Auxin a
9.91_355.2614m/z	MEbrown	HMDB31099	(all-Z)-7,10,13-Docosatrienoic acid
9.38_382.1504m/z	MEbrown	HMDB38630	Niazimin A
9.62_661.4011m/z	MEbrown	HMDB35999	Ganoderic acid Mg
8.92_427.1421m/z	MEbrown	HMDB13949	O-Desmethylcarvedilol
10.53_665.4216m/z	MEbrown	HMDB38713	Erythrinasinate A
10.42_378.1349n	MEbrown	HMDB39137	2-(3,4-Dihydroxyphenylethyl)-6-epi-elenaiate
9.67_427.1637m/z	MEbrown	HMDB15267	Carvedilol
1.18_278.8786m/z	MEbrown	HMDB39432	1,2,4,5,7,8-Hexathionane
14.38_364.8932m/z	MEbrown	HMDB39458	Di-2-propenyl heptasulfide
5.43_187.1327m/z	MEbrown	HMDB39470	(1S,2S,4R,8R)-p-Menthane-1,2,9-triol
4.02_445.1961m/z	MEbrown	HMDB39501	Na-Hexanoyl-Nb-inosityltryptophan
9.63_659.3960m/z	MEbrown	HMDB39453	Muricin H
9.44_453.1614m/z	MEbrown	HMDB39741	alpha-L-Rhamnopyranosyl-(1->3)-alpha-D-galactopyranosyl-(1->3)-L-fucose
2.83_218.1010m/z	MEbrown	HMDB40032	2-Hexylbenzothiazole
6.20_271.1919m/z	MEbrown	HMDB37187	Rhodinyl propionate
6.47_215.1647m/z	MEbrown	HMDB35765	p-Menthan-3-ol
9.51_369.3051m/z	MEbrown	HMDB40270	Diethylhexyl adipate
5.43_391.2800m/z	MEbrown	HMDB40270	Diethylhexyl adipate
2.77_294.0213m/z	MEbrown	HMDB40288	2-(Ethylsulfonylmethyl)phenyl methylcarbamate
10.99_269.2464m/z	MEbrown	HMDB40392	Isopropyl tetradecanoate
10.83_269.2512m/z	MEbrown	HMDB40392	Isopropyl tetradecanoate
9.50_303.2277m/z	MEbrown	HMDB40423	Sodium oleate
4.88_425.1800m/z	MEbrown	HMDB39947	Pisumionoside
4.19_331.1316m/z	MEbrown	HMDB35191	(2S,4R)-4-(9H-Pyrido[3,4-b]indol-1-yl)-1,2,4-butanetriol
7.08_249.2250m/z	MEbrown	HMDB30997	Cyclohexaneundecanoic acid
10.44_323.2241m/z	MEbrown	HMDB36153	Shyobunyl acetate
11.68_335.2955m/z	MEbrown	HMDB40982	1,20-Eicosanediol
7.11_429.2931m/z	MEbrown	HMDB41050	(3beta,22E,24R)-Ergosta-4,6,8(14),22-tetraen-3-ol
6.70_501.2947m/z	MEbrown	HMDB41135	2-Deoxybrassinolide
6.63_286.2140n	MEbrown	HMDB41287	16-Hydroxy-10-oxohexadecanoic acid
[truncated: 5,859 more rows]
