# Supplementary material for: Deep Investigating the Changes of Gut Microbiome and Its Correlation With the Shifts of Host Serum Metabolome Around Parturition in Sows
Source: Front Microbiol. 2021 Sep 17;12:729039. doi: 10.3389/fmicb.2021.729039 (PMC8484970; doi:10.3389/fmicb.2021.729039)
Supplement: Supplementary Table 6 — The correlations between differential bacterial species and metabolite modules. [file Table_6.XLSX]

## Sheet: Sheet2
Table S6. The correlations between differential bacterial species and metabolite modules. (Spearman's rank correlation, adjust="BH", alpha = .05)
Merged metabolite modules	Bacterial species	P value	Correlation coefficent
MEblue	Clostridium sp CAG 678	0.0128115	-0.624696
MEdarkorange	Bacteroides togonis	0.0128115	0.615554
MEblue	Bacteroides coprophilus	0.0128115	0.613968
MEblue	Bacteroides togonis	0.0128115	0.611651
MEblue	Clostridium chauvoei	0.034458	0.57753
MEdarkorange	Clostridium sp CAG 678	0.0372849	-0.566802
MEdarkorange	Burkholderia pseudomallei	0.0372849	0.560324
MEgreenyellow	Bacteroides fragilis	0.0372849	0.559109
MEblue	Desulfovibrio piger	0.0372849	0.554251
MEblue	Sutterella wadsworthensis	0.0372849	0.553644
MEdarkgrey	Bacteroides togonis	0.0435205	-0.545504
MEblue	Bacteroides stercoris	0.0444687	0.541903
MEturquoise	Bacteroides fragilis	0.0488678	-0.536032
MEdarkgrey	Streptococcus hyointestinalis	0.0496606	0.532389
MEturquoise	Bacteroides togonis	0.0496606	-0.528865
MEblue	Campylobacter jejuni	0.0496606	0.52834
MEdarkorange	Streptococcus thermophilus	0.0518691	-0.524696
MEturquoise	Bacteroides vulgatus	0.0796431	-0.50587
MEdarkorange	Clostridium chauvoei	0.0796431	0.503846
MEdarkred	Streptococcus agalactiae	0.0796431	0.502429
MEturquoise	Campylobacter coli	0.0796431	-0.500405
MEdarkgrey	Streptococcus thermophilus	0.0796431	0.499595
MEdarkorange	Bacteroides plebeius	0.0867108	0.492713
MEdarkgrey	Clostridium sp CAG 678	0.0867108	0.490891
MEdarkgrey	Streptococcus mutans	0.0867108	0.490891
MEturquoise	Desulfovibrio piger	0.0867108	-0.489879
MEdarkorange	Campylobacter coli	0.0944566	0.48502
MEdarkorange	Campylobacter jejuni	0.108138	0.478138
MEorange	Streptococcus equinus	0.108209	-0.476316
MEblue	Campylobacter coli	0.108209	0.475304
MEdarkorange	Desulfovibrio piger	0.108406	0.473887
MEorange	Streptococcus gallolyticus	0.133972	-0.463563
MEdarkgrey	Bacteroides vulgatus	0.133972	-0.462348
MEdarkred	Streptococcus mutans	0.133972	0.459919
MEturquoise	Burkholderia pseudomallei	0.133972	-0.459717
MEdarkorange	Bacteroides vulgatus	0.133972	0.458502
MEdarkgrey	Clostridium chauvoei	0.133972	-0.45587
MEgreenyellow	Ruminococcus sp HUN007	0.133972	-0.453441
MEdarkorange	Bacteroides coprophilus	0.133972	0.451215
MEturquoise	Clostridium sp CAG 678	0.133972	0.451012
MEorange	Streptococcus suis	0.133972	-0.450607
MEdarkred	Streptococcus thermophilus	0.133972	0.450405
MEmidnightblue	Pantoea ananatis	0.133972	0.450023
MEblue	Bacteroides fragilis	0.133972	0.45
MEdarkorange	Streptococcus mutans	0.135445	-0.447368
MEgreen	Firmicutes bacterium CAG 555	0.135445	-0.446761
MEmidnightblue	Streptococcus pneumoniae	0.135445	-0.445142
MEblue	Helicobacter bilis	0.135445	0.444737
MEturquoise	Ruminococcus sp HUN007	0.135445	0.444737
MEorange	Streptococcus mutans	0.139856	-0.442308
MEorange	Streptococcus thermophilus	0.139856	-0.441498
MEtan	Streptococcus hyointestinalis	0.151954	0.436842
MEbrown	Lactobacillus salivarius	0.156865	-0.434211
MEdarkgrey	Burkholderia pseudomallei	0.156865	-0.433401
MEdarkgrey	Streptococcus agalactiae	0.156865	0.432794
MEdarkorange	Streptococcus hyointestinalis	0.157461	-0.431781
MEmagenta	Bacteroides vulgatus	0.167967	-0.427935
MEorange	Bacteroides coprophilus	0.170112	0.426518
MEdarkgrey	Streptococcus equinus	0.17915	0.422874
MEdarkgrey	Streptococcus suis	0.17915	0.421862
MEdarkgrey	Campylobacter coli	0.17915	-0.42166
MEdarkorange	Streptococcus equinus	0.190121	-0.418016
MEmidnightblue	Eubacterium ventriosum	0.191052	-0.417004
MEmagenta	Bacteroides fragilis	0.193626	-0.415587
MEmidnightblue	Lactobacillus salivarius	0.194642	-0.414575
MEdarkred	Streptococcus equinus	0.203363	0.411538
MEyellow	Lactobacillus jensenii	0.203363	0.410931
MEmagenta	Desulfovibrio piger	0.20535	-0.409717
MEturquoise	Campylobacter jejuni	0.207383	-0.408502
MEred	Bacteroides fragilis	0.210312	0.407085
MEblue	Bacteroides plebeius	0.211586	0.406073
MEorange	Clostridium disporicum	0.212724	-0.405102
MEdarkorange	Bacteroides fragilis	0.215667	0.403239
MEmidnightblue	Escherichia coli	0.215667	0.402429
MEbrown	Burkholderia pseudomallei	0.215667	0.401822
MEturquoise	Pantoea ananatis	0.215667	-0.401539
MEcyan	Firmicutes bacterium CAG 555	0.215667	0.401012
MEmagenta	Pantoea ananatis	0.216228	-0.400223
MEmidnightblue	Eubacterium rectale	0.223959	-0.397773
MEdarkorange	Streptococcus gallolyticus	0.235178	-0.393927
MEblue	Burkholderia pseudomallei	0.235178	0.393522
MEtan	Clostridium chauvoei	0.235178	-0.39332
MEmagenta	Salmonella enterica	0.238659	-0.3917
MEdarkgrey	Desulfovibrio piger	0.238659	-0.391296
MEmidnightblue	Shigella sonnei	0.24045	0.390283
MEcyan	Bacteroides coprophilus	0.242755	0.388462
MEgreenyellow	Lactobacillus jensenii	0.242755	-0.388462
MEturquoise	Streptococcus thermophilus	0.242755	0.387854
MEdarkorange	Streptococcus agalactiae	0.242755	-0.386437
MEdarkgrey	Campylobacter jejuni	0.242755	-0.38583
MEred	Mycoplasma sp CAG 472	0.242755	-0.385242
MEmidnightblue	Dorea formicigenerans	0.242755	-0.38502
MEorange	Streptococcus hyointestinalis	0.242755	-0.38502
MEorange	Clostridium chauvoei	0.251298	0.382389
MEdarkred	Streptococcus gallolyticus	0.251298	0.381984
MEdarkgrey	Streptococcus gallolyticus	0.251298	0.379757
MEdarkred	Streptococcus suis	0.251298	0.379555
MEbrown	Escherichia coli	0.251298	0.379352
MEmidnightblue	Roseburia inulinivorans	0.251298	-0.379352
MEdarkgrey	Clostridium sp CAG 594	0.251298	0.378543
MEbrown	Enterobacter cloacae	0.251298	0.378138
MEblue	Bacteroides ovatus	0.251298	0.377935
MEred	Firmicutes bacterium CAG 555	0.251298	-0.377328
MElightyellow	Firmicutes bacterium CAG 555	0.251298	-0.377126
MEmidnightblue	Desulfitobacterium hafniense	0.254497	-0.375911
MEmidnightblue	Shigella flexneri	0.256273	0.374494
MEturquoise	Bacteroides coprophilus	0.256273	-0.374494
MEmidnightblue	Enterobacter cloacae	0.257179	0.373279
MEturquoise	Clostridium chauvoei	0.257179	-0.373279
MEgreenyellow	Paenibacillus sp P22	0.258155	-0.372065
MEturquoise	Lactobacillus johnsonii	0.258155	0.372065
MEbrown	Shigella flexneri	0.262467	0.370648
MEdarkorange	Clostridium disporicum	0.265897	-0.369167
MEbrown	Pantoea ananatis	0.265897	0.368541
MEmagenta	Burkholderia pseudomallei	0.265897	-0.367814
MEdarkgrey	Bacteroides stercoris	0.265897	-0.367611
MEturquoise	Lactobacillus jensenii	0.265897	0.367206
MEmagenta	Campylobacter coli	0.265897	-0.367004
MEorange	Turicibacter sanguinis	0.273947	-0.364575
MEturquoise	Streptococcus agalactiae	0.273947	0.364372
MEorange	Clostridium sp CAG 678	0.274003	-0.363158
MEmagenta	Bacteroides togonis	0.274003	-0.362368
MEblack	Campylobacter coli	0.274003	0.362348
MEred	Paenibacillus sp P22	0.274003	-0.362146
MEbrown	Shigella sonnei	0.274003	0.361741
MEorange	Bacteroides plebeius	0.274003	0.361336
MEorange	Streptococcus agalactiae	0.274003	-0.361134
MEmagenta	Bacteroides ovatus	0.283833	-0.357895
MEwhite	Clostridium chauvoei	0.283833	0.357692
MEwhite	Turicibacter sanguinis	0.283833	-0.357287
MEmidnightblue	Streptococcus thermophilus	0.283833	-0.357085
MEdarkorange	Bacteroides ovatus	0.283833	0.356883
MEdarkturquoise	Dorea formicigenerans	0.286507	-0.355668
MEdarkorange	Streptococcus suis	0.286507	-0.355466
MEturquoise	Streptococcus mutans	0.287367	0.354858
MEmidnightblue	Paenibacillus sp P22	0.288127	-0.354049
MEmagenta	Ruminococcus sp HUN007	0.288127	0.353846
MEturquoise	Lactobacillus taiwanensis	0.289856	0.352834
MEblue	Firmicutes bacterium CAG 555	0.289856	0.352227
MEdarkorange	Salmonella enterica	0.289856	0.352227
MEdarkgreen	Firmicutes bacterium CAG 238	0.293641	0.351012
MEturquoise	Streptococcus hyointestinalis	0.293641	0.350202
MEmidnightblue	Eubacterium pyruvativorans	0.293641	-0.349798
MEtan	Streptococcus mutans	0.293641	0.349595
MEyellow	Firmicutes bacterium CAG 238	0.293641	-0.349393
MEcyan	Clostridium sp CAG 594	0.301741	-0.347368
MEturquoise	Paenibacillus sp P22	0.301745	0.346761
MEblack	Roseburia inulinivorans	0.301745	-0.346154
MEdarkorange	Clostridium sp CAG 594	0.301745	-0.346154
MEturquoise	Bacteroides ovatus	0.303946	-0.344534
MEyellow	Lactobacillus taiwanensis	0.303946	0.344534
MEskyblue	Butyrivibrio crossotus	0.303946	-0.344147
MEmagenta	Sutterella wadsworthensis	0.303946	-0.34413
MEmagenta	Campylobacter jejuni	0.309397	-0.342308
MEblack	Turicibacter sanguinis	0.309397	-0.3417
MEgreenyellow	Desulfovibrio piger	0.309397	0.3417
MEdarkgreen	Bacteroides stercoris	0.309397	0.341498
MEdarkgrey	Bacteroides ovatus	0.309498	-0.341093
MEgreenyellow	Desulfitobacterium hafniense	0.311678	-0.340283
MEgreenyellow	Bacteroides vulgatus	0.311926	0.339474
MEturquoise	Helicobacter bilis	0.311926	-0.339474
MEturquoise	Bacteroides plebeius	0.314139	-0.338664
MElightyellow	Streptococcus equinus	0.314441	0.338057
MEbrown	Salmonella enterica	0.314441	0.337854
MEgreenyellow	Escherichia coli	0.316825	0.33664
MEwhite	Clostridium disporicum	0.316825	-0.336168
MEpurple	Clostridium sp CAG 678	0.316825	0.336032
MEdarkorange	Lactobacillus johnsonii	0.316825	-0.33583
MEgreenyellow	Pantoea ananatis	0.316825	0.335543
MEturquoise	Escherichia coli	0.317641	-0.33502
MElightyellow	Streptococcus gallolyticus	0.323316	0.333401
MEtan	Bacteroides plebeius	0.323316	-0.333198
MEmidnightblue	Streptococcus agalactiae	0.324601	-0.332591
MEred	Desulfitobacterium hafniense	0.334452	-0.330364
MEmidnightblue	Clostridium chauvoei	0.339038	0.32915
MEturquoise	Eubacterium rectale	0.339288	0.328745
MEturquoise	Turicibacter sanguinis	0.339546	0.32834
MEdarkred	Streptococcus hyointestinalis	0.341998	0.32753
MEred	Lactobacillus jensenii	0.342555	-0.326923
MEdarkturquoise	Roseburia inulinivorans	0.342555	-0.326721
MEtan	Bacteroides coprophilus	0.350696	-0.324291
MEyellow	Lactobacillus johnsonii	0.350696	0.324089
MEdarkgrey	Bacteroides fragilis	0.350696	-0.323684
MEturquoise	Streptococcus pneumoniae	0.350696	0.323482
MEturquoise	Shigella flexneri	0.350696	-0.323482
MEdarkgreen	Ruminococcus sp HUN007	0.351361	0.322874
MEwhite	Bacteroides coprophilus	0.351361	0.322672
MEtan	Streptococcus equinus	0.351992	0.321862
MEwhite	Prevotella disiens	0.351992	-0.32166
MEcyan	Clostridium sp CAG 678	0.351992	-0.321053
MEgreen	Mycoplasma sp CAG 472	0.351992	-0.320765
MEdarkorange	Sutterella wadsworthensis	0.351992	0.320445
MEpurple	Streptococcus gallolyticus	0.351992	0.32004
MEpurple	Helicobacter bilis	0.351992	0.32004
MEdarkorange	Turicibacter sanguinis	0.351992	-0.319231
MEblack	Candidatus Dadabacteria bacterium	0.351992	-0.319151
MEgreenyellow	Shigella flexneri	0.351992	0.319028
MEturquoise	Butyrivibrio crossotus	0.351992	0.31864
MEgreenyellow	Eubacterium eligens	0.351992	-0.318421
MEbrown	Campylobacter jejuni	0.351992	0.318219
MEdarkorange	Bacteroides stercoris	0.358356	0.316194
MEturquoise	Eubacterium eligens	0.358356	0.316194
MEmidnightblue	Salmonella enterica	0.358356	0.315587
MEmidnightblue	Firmicutes bacterium CAG 555	0.358356	-0.315182
MEblack	Campylobacter jejuni	0.358356	0.31498
MEblue	Bacteroides vulgatus	0.358356	0.31498
MEgreenyellow	Enterobacter cloacae	0.358356	0.314777
MEcyan	Sutterella wadsworthensis	0.358356	0.314372
MEgreenyellow	Firmicutes bacterium CAG 555	0.358356	-0.31417
MEdarkgrey	Holdemanella biformis	0.358687	0.313158
MEtan	Bacteroides togonis	0.358687	-0.312861
MEtan	Streptococcus suis	0.358687	0.312753
MEpurple	Streptococcus equinus	0.358687	0.312551
MEtan	Streptococcus thermophilus	0.358687	0.312551
MEmagenta	Escherichia coli	0.361414	-0.311741
MEdarkgreen	Roseburia inulinivorans	0.365441	0.310121
MEmidnightblue	Intestinimonas timonensis	0.365441	-0.309312
MEgreen	Ruminococcus sp HUN007	0.365441	-0.308907
MEdarkgreen	uncultured Eubacterium sp	0.365441	0.308704
MEmidnightblue	Prevotella bryantii	0.365441	-0.308704
MEmidnightblue	Ruminococcus sp HUN007	0.365441	-0.308502
MEmagenta	Lactobacillus jensenii	0.365441	0.3083
MEmidnightblue	Butyrivibrio crossotus	0.365441	-0.308214
MEmidnightblue	Clostridium disporicum	0.365441	-0.307622
MElightyellow	Dorea formicigenerans	0.365441	-0.30749
MEmidnightblue	uncultured Eubacterium sp	0.365441	-0.307287
MEred	Dorea formicigenerans	0.365441	-0.307287
MEmidnightblue	Prevotella disiens	0.365441	-0.307085
MEturquoise	Salmonella enterica	0.366651	-0.306478
MEmidnightblue	Eubacterium eligens	0.366651	-0.306275
MEcyan	Desulfitobacterium hafniense	0.371346	0.304656
MEgreenyellow	Bacteroides ovatus	0.371346	0.304656
MEmidnightblue	Streptococcus mutans	0.371346	-0.304453
MEgrey60	Sutterella wadsworthensis	0.371346	-0.304251
MEturquoise	Shigella sonnei	0.37198	-0.303846
MEcyan	Bacteroides plebeius	0.375962	0.302834
MEgreenyellow	Shigella sonnei	0.377729	0.302227
MEturquoise	Enterobacter cloacae	0.377916	-0.301822
MEdarkorange	Helicobacter bilis	0.377916	0.301619
MEdarkturquoise	Eubacterium eligens	0.381491	-0.300405
MEgrey	Bacteroides plebeius	0.381491	-0.300405
MEdarkorange	Pantoea ananatis	0.382397	0.299914
MEbrown	Streptococcus pneumoniae	0.382397	-0.299393
MEmagenta	Clostridium sp CAG 678	0.382397	0.299393
MEorange	Bacteroides togonis	0.383924	0.298481
MEdarkgrey	Bacteroides coprophilus	0.383924	-0.298178
MEtan	Prevotella disiens	0.383924	0.297976
MEred	Ruminococcus sp HUN007	0.383924	-0.297773
MEbrown	Lactobacillus taiwanensis	0.383924	-0.297166
MEdarkgreen	Bacteroides coprophilus	0.383924	0.297166
MElightyellow	Clostridium chauvoei	0.383924	-0.297166
MEblue	Clostridium sp CAG 594	0.391429	-0.295547
MEblack	Butyrivibrio crossotus	0.394029	-0.294549
MEcyan	Streptococcus pneumoniae	0.394029	0.294534
MEdarkgreen	Dorea formicigenerans	0.394766	0.29413
MEdarkorange	Holdemanella biformis	0.39511	-0.293522
MElightyellow	Bacteroides stercoris	0.39511	-0.293522
MEred	Lactobacillus johnsonii	0.397004	-0.292915
MEwhite	Streptococcus hyointestinalis	0.398907	-0.292308
MEtan	Streptococcus gallolyticus	0.399022	0.291903
MEdarkorange	Lactobacillus taiwanensis	0.399022	-0.291093
MEgrey	Bacteroides fragilis	0.399022	-0.291093
MEturquoise	Desulfitobacterium hafniense	0.399022	0.291093
MEcyan	Clostridium chauvoei	0.399022	0.290688
MEmidnightblue	Turicibacter sanguinis	0.399022	-0.290486
MEmagenta	Bacteroides stercoris	0.399022	-0.290283
MEmagenta	Enterobacter cloacae	0.399022	-0.290081
MEdarkgrey	Salmonella enterica	0.399022	-0.289879
MEred	bacterium 0 1xD8 71	0.400878	-0.289286
MEdarkgreen	Burkholderia pseudomallei	0.401761	0.288866
MEblack	Firmicutes bacterium CAG 238	0.403375	-0.288259
MEtan	Bacteroides stercoris	0.403375	-0.288057
MEblack	Eubacterium rectale	0.409623	-0.28664
MEdarkorange	Lactobacillus jensenii	0.409623	-0.286437
MEtan	Clostridium sp CAG 678	0.41161	0.28583
MEdarkturquoise	Pantoea ananatis	0.414639	0.284832
MEgreenyellow	Streptococcus pneumoniae	0.414639	-0.284413
MEgreenyellow	Butyrivibrio crossotus	0.414639	-0.284124
MEgreenyellow	Eubacterium ventriosum	0.414639	-0.284008
MEturquoise	Bacteroides stercoris	0.414639	-0.284008
MEturquoise	Clostridium disporicum	0.418682	0.282923
MEgreen	Lactobacillus jensenii	0.418682	-0.282794
MEcyan	Dorea formicigenerans	0.424812	0.281174
MEcyan	Enterobacter cloacae	0.424812	-0.281174
MEturquoise	Clostridium sp CAG 594	0.424812	0.280972
MElightyellow	Clostridium sp CAG 678	0.427155	0.280162
MEcyan	Escherichia coli	0.427155	-0.27996
MElightyellow	Streptococcus hyointestinalis	0.427155	0.279757
MEred	Lactobacillus taiwanensis	0.427155	-0.279555
MEblue	Dorea formicigenerans	0.428046	0.27915
MEmidnightblue	Streptococcus equinus	0.430128	-0.278543
MEgreenyellow	Lactobacillus taiwanensis	0.437005	-0.277126
MEmidnightblue	Holdemanella biformis	0.441535	-0.276113
MEblue	Prevotella disiens	0.44265	-0.275304
MEmidnightblue	Burkholderia pseudomallei	0.44265	0.275304
MEmidnightblue	Bacteroides togonis	0.44265	0.27496
MElightyellow	Streptococcus thermophilus	0.44265	0.274696
MEyellow	Paenibacillus sp P22	0.44265	0.274291
MEred	Eubacterium ventriosum	0.44265	-0.274089
MEgreenyellow	Dorea formicigenerans	0.44265	-0.273887
MElightyellow	Desulfitobacterium hafniense	0.44265	-0.273684
MEturquoise	Eubacterium ventriosum	0.44265	0.273684
MEdarkorange	Butyrivibrio crossotus	0.447747	-0.272585
MEbrown	Streptococcus thermophilus	0.448625	-0.272065
MEdarkgreen	Candidatus Dadabacteria bacterium	0.448625	0.271899
MEred	Butyrivibrio crossotus	0.448625	-0.271674
MEdarkturquoise	Desulfitobacterium hafniense	0.448625	-0.271457
MEmagenta	Shigella flexneri	0.44959	-0.271053
MEbrown	Campylobacter coli	0.45056	0.270648
MEturquoise	Lactobacillus salivarius	0.453969	0.269838
MEdarkorange	Prevotella disiens	0.460842	-0.268421
MEred	Sutterella wadsworthensis	0.460842	-0.268219
MEdarkgrey	Bacteroides plebeius	0.464064	-0.267409
MEgreenyellow	Lactobacillus johnsonii	0.464064	-0.267206
MEtan	Clostridium disporicum	0.469715	0.265918
MEdarkgrey	Pantoea ananatis	0.469715	-0.265803
MEcyan	Lactobacillus salivarius	0.471822	0.26498
MEmidnightblue	Streptococcus suis	0.471822	-0.26498
MEbrown	Lactobacillus jensenii	0.47386	-0.264372
MEmagenta	Shigella sonnei	0.47386	-0.26417
MElightyellow	Streptococcus mutans	0.474885	0.263765
MEmagenta	Clostridium sp CAG 594	0.478428	0.262955
MEskyblue	Turicibacter sanguinis	0.4805	-0.262348
MEgreenyellow	Helicobacter bilis	0.4805	0.262146
MEorange	Firmicutes bacterium CAG 555	0.484073	0.261336
MElightyellow	Streptococcus suis	0.487663	0.260526
MEgrey	Burkholderia pseudomallei	0.491272	0.259717
MEwhite	Streptococcus thermophilus	0.494899	-0.258907
MElightyellow	Roseburia inulinivorans	0.497233	-0.25749
MEwhite	Streptococcus mutans	0.497233	-0.25749
MEgreenyellow	Eubacterium rectale	0.497233	-0.257085
MEmagenta	Candidatus Dadabacteria bacterium	0.497233	0.257031
MElightyellow	Campylobacter jejuni	0.497233	-0.256883
MEmidnightblue	Streptococcus gallolyticus	0.497233	-0.256883
MEcyan	Pantoea ananatis	0.497233	-0.256794
MEdarkturquoise	Sutterella wadsworthensis	0.497233	-0.256275
MEcyan	Shigella sonnei	0.497233	-0.255668
MEgreen	Bacteroides fragilis	0.497233	0.255668
MEtan	Shigella flexneri	0.497233	0.255466
MEgreenyellow	Salmonella enterica	0.497233	0.255061
MEmagenta	Bacteroides coprophilus	0.497233	-0.255061
MEwhite	Streptococcus equinus	0.497233	-0.255061
MEgreenyellow	Bacteroides togonis	0.497233	0.255034
MEmidnightblue	Lactobacillus taiwanensis	0.497516	-0.254453
MEgreenyellow	Streptococcus agalactiae	0.497516	-0.254251
MEgreenyellow	Lactobacillus salivarius	0.497516	-0.254251
MEgreen	Desulfitobacterium hafniense	0.497516	-0.253846
MEwhite	Prevotella bryantii	0.497516	-0.253846
MEsalmon	Turicibacter sanguinis	0.4978	0.253441
MEdarkorange	Lactobacillus salivarius	0.4978	-0.253239
MElightyellow	uncultured Eubacterium sp	0.4978	-0.253036
MEdarkturquoise	Shigella flexneri	0.4978	0.252429
MEdarkgrey	Clostridium disporicum	0.4978	0.252353
MEroyalblue	Prevotella disiens	0.4978	0.252227
MEblack	Clostridium chauvoei	0.4978	0.252024
MEpurple	Campylobacter jejuni	0.4978	-0.251619
MEyellow	Desulfovibrio piger	0.4978	-0.251619
MEblack	Bacteroides vulgatus	0.4978	0.251417
MEdarkgrey	Butyrivibrio crossotus	0.4978	0.251329
MEtan	Enterobacter cloacae	0.49827	0.251012
MEmidnightblue	Lactobacillus johnsonii	0.49827	-0.25081
MEblack	Ruminococcus sp HUN007	0.500375	-0.250202
MEgreen	uncultured Eubacterium sp	0.500375	-0.25
MEblack	Pantoea ananatis	0.500375	0.24981
MEdarkturquoise	Escherichia coli	0.507237	0.248381
MElightyellow	Bacteroides plebeius	0.507237	-0.247571
MEyellow	Bacteroides plebeius	0.507237	-0.247571
MEmidnightblue	Firmicutes bacterium CAG 238	0.507237	-0.247368
MEtan	Escherichia coli	0.507237	0.247368
MElightyellow	Bacteroides togonis	0.507237	-0.247228
MEblue	Roseburia inulinivorans	0.507237	0.246964
MEdarkorange	Streptococcus pneumoniae	0.507237	-0.246964
MEtan	Firmicutes bacterium CAG 555	0.510692	-0.245951
MEturquoise	Roseburia inulinivorans	0.510692	0.245749
MEmidnightblue	Bacteroides fragilis	0.510692	0.245547
MEyellow	Bacteroides stercoris	0.510692	-0.245547
MEgreen	Lactobacillus taiwanensis	0.511881	-0.245142
MElightyellow	Shigella flexneri	0.515546	0.244332
MEturquoise	Firmicutes bacterium CAG 555	0.515546	0.24413
MEgreenyellow	Candidatus Dadabacteria bacterium	0.516315	-0.243793
MEred	Eubacterium eligens	0.516449	-0.243522
MEpurple	Clostridium sp CAG 594	0.516449	0.24332
MEblack	Clostridium sp CAG 594	0.516449	-0.242915
MEroyalblue	Eubacterium eligens	0.516449	0.242915
MEdarkgreen	Eubacterium eligens	0.517658	0.24251
MEdarkgreen	Butyrivibrio crossotus	0.525036	0.240903
MEtan	Desulfitobacterium hafniense	0.525036	-0.240891
MEgreenyellow	uncultured Eubacterium sp	0.525036	-0.240688
MEblue	Streptococcus hyointestinalis	0.525036	-0.240486
MEskyblue	Bacteroides plebeius	0.525036	0.240283
MEcyan	Intestinimonas timonensis	0.526264	0.239879
MEyellow	Mycoplasma sp CAG 472	0.526774	0.239587
MEdarkturquoise	Streptococcus pneumoniae	0.530023	-0.238866
MEgreenyellow	Bacteroides stercoris	0.532558	0.238259
MEwhite	Streptococcus suis	0.533801	-0.237854
MEgreenyellow	Bacteroides plebeius	0.535047	0.237449
MEgreen	Shigella flexneri	0.538903	0.23664
MEdarkorange	Paenibacillus sp P22	0.540638	-0.236032
MEbrown	Prevotella disiens	0.540638	-0.23583
MEtan	Pantoea ananatis	0.540638	0.235741
MEbrown	Paenibacillus sp P22	0.542631	-0.235223
MEgrey60	uncultured Eubacterium sp	0.544356	-0.234615
MEsalmon	Clostridium disporicum	0.544356	0.234538
MEpurple	Campylobacter coli	0.546436	-0.234008
MEdarkgrey	Ruminococcus sp HUN007	0.54771	0.233603
MEblue	Streptococcus thermophilus	0.551623	-0.232794
MEdarkgreen	Salmonella enterica	0.55275	0.232186
MEyellow	Lactobacillus salivarius	0.55275	0.231984
MEbrown	Firmicutes bacterium CAG 555	0.55275	-0.231781
MEdarkturquoise	Shigella sonnei	0.55275	0.231781
MEcyan	Desulfovibrio piger	0.55275	0.231579
MEmagenta	Streptococcus mutans	0.55275	0.231377
MEbrown	Desulfitobacterium hafniense	0.55787	-0.22996
MEmagenta	Streptococcus agalactiae	0.55787	0.22996
MEmagenta	Eubacterium eligens	0.55787	0.22996
MEdarkorange	Eubacterium rectale	0.55787	-0.228947
MEcyan	Bacteroides stercoris	0.55787	0.228543
MEgreenyellow	Campylobacter coli	0.55787	0.22834
MEskyblue	Eubacterium rectale	0.55787	-0.22834
MEmagenta	Clostridium chauvoei	0.55787	-0.228138
MEcyan	Shigella flexneri	0.55787	-0.227733
MEdarkgreen	Bacteroides vulgatus	0.55787	0.227733
MElightyellow	Ruminococcus sp HUN007	0.55787	-0.227733
MEblack	Bacteroides plebeius	0.55787	0.22753
MEgrey	Bacteroides ovatus	0.55787	-0.22753
MEmagenta	Streptococcus pneumoniae	0.55787	0.22753
MEmagenta	Bacteroides plebeius	0.55787	-0.22753
MEmidnightblue	Campylobacter coli	0.557877	0.227328
MEmagenta	Lactobacillus salivarius	0.559198	0.226923
MElightyellow	Enterobacter cloacae	0.559221	0.226518
MEturquoise	Sutterella wadsworthensis	0.559221	-0.226518
MEdarkgrey	Lactobacillus johnsonii	0.560707	0.225911
MEmagenta	Butyrivibrio crossotus	0.560707	0.225821
MEdarkturquoise	Prevotella bryantii	0.560707	0.225101
MEmagenta	Streptococcus thermophilus	0.560707	0.225101
MEbrown	Streptococcus gallolyticus	0.560707	-0.224696
MElightyellow	Escherichia coli	0.560707	0.224696
MElightyellow	Desulfovibrio piger	0.560707	-0.224696
MEmagenta	Desulfitobacterium hafniense	0.560707	0.224696
MEdarkgreen	Bacteroides togonis	0.563168	0.224118
MEred	Eubacterium rectale	0.567326	-0.223279
MEgrey	Bacteroides coprophilus	0.568706	-0.222672
MEred	Streptococcus pneumoniae	0.568706	-0.222672
MEskyblue	Roseburia inulinivorans	0.5727	-0.221862
MEdarkorange	Escherichia coli	0.572734	0.22166
MEbrown	Bacteroides togonis	0.572836	0.221447
MEroyalblue	Holdemanella biformis	0.57413	0.221053
MEtan	Turicibacter sanguinis	0.579474	0.22004
MEdarkturquoise	Enterobacter cloacae	0.579512	0.219838
MEdarkturquoise	Streptococcus agalactiae	0.579553	-0.219636
MEgrey60	Burkholderia pseudomallei	0.579595	-0.219433
MEtan	Streptococcus agalactiae	0.583169	0.218623
MEtan	Shigella sonnei	0.583169	0.218421
MEdarkturquoise	Eubacterium rectale	0.583169	-0.217814
MElightyellow	Shigella sonnei	0.583169	0.217409
MEdarkgreen	Firmicutes bacterium CAG 555	0.583169	0.217206
MEpurple	Holdemanella biformis	0.583169	0.217206
MEskyblue	Clostridium chauvoei	0.583169	0.217004
MEskyblue	Bacteroides vulgatus	0.583169	0.216599
MEtan	Dorea formicigenerans	0.583169	-0.216599
MEbrown	Bacteroides vulgatus	0.583169	0.216194
MEorange	Burkholderia pseudomallei	0.583169	0.215992
MEbrown	Desulfovibrio piger	0.583169	0.215789
MElightyellow	Bacteroides coprophilus	0.583169	-0.215789
MEmagenta	Firmicutes bacterium CAG 238	0.583169	0.215789
MEpurple	Streptococcus suis	0.583169	0.215789
MEpurple	Clostridium chauvoei	0.583169	-0.215789
MEcyan	Ruminococcus sp HUN007	0.584712	0.21498
MEdarkorange	Shigella flexneri	0.584712	0.21498
MEtan	Clostridium sp CAG 594	0.584712	0.21498
MEgreen	Lactobacillus johnsonii	0.58479	-0.214777
MEblack	Clostridium sp CAG 678	0.584869	-0.214575
MEgrey60	Bacteroides fragilis	0.58495	0.214372
MEdarkgreen	Intestinimonas timonensis	0.586352	0.213968
MEskyblue	Campylobacter coli	0.586436	0.213765
MEblue	Desulfitobacterium hafniense	0.589163	0.213158
MEgreen	Escherichia coli	0.595971	0.211741
MEmidnightblue	Bacteroides plebeius	0.595971	0.211741
MEblack	Bacteroides togonis	0.597089	0.211382
MEgreenyellow	Streptococcus mutans	0.597476	-0.211134
MEmagenta	Eubacterium rectale	0.597565	0.210931
MEgreenyellow	Clostridium sp CAG 594	0.602997	-0.209919
MEgrey	Streptococcus gallolyticus	0.603087	0.209717
MElightyellow	Intestinimonas timonensis	0.603178	-0.209514
MEmidnightblue	Streptococcus hyointestinalis	0.603964	-0.209109
MEgreenyellow	bacterium 0 1xD8 71	0.603964	-0.209019
MEbrown	Streptococcus agalactiae	0.608918	-0.207895
MEdarkorange	Shigella sonnei	0.608918	0.207895
MEskyblue	Firmicutes bacterium CAG 238	0.609849	-0.207287
MEcyan	Holdemanella biformis	0.609849	0.207085
MEdarkgrey	Sutterella wadsworthensis	0.609849	-0.207085
MEdarkturquoise	Lactobacillus salivarius	0.609849	-0.20668
MEgreen	Dorea formicigenerans	0.609849	-0.20668
MEtan	Roseburia inulinivorans	0.609849	-0.206275
MEcyan	Campylobacter coli	0.609849	0.206073
MEdarkgreen	Lactobacillus jensenii	0.609849	-0.206073
MEtan	Prevotella bryantii	0.609849	0.206073
MEred	Streptococcus agalactiae	0.60996	-0.20587
MEbrown	Holdemanella biformis	0.61275	-0.205263
MEgrey	Streptococcus suis	0.614205	0.204858
MEwhite	Streptococcus agalactiae	0.615661	-0.204453
MEyellow	Bacteroides ovatus	0.617717	-0.203846
MEdarkturquoise	Eubacterium ventriosum	0.617717	-0.203441
MEgrey60	Salmonella enterica	0.617717	-0.203441
MEskyblue	Eubacterium eligens	0.617717	-0.203239
MEwhite	Butyrivibrio crossotus	0.617717	-0.203047
MEbrown	Ruminococcus sp HUN007	0.617717	-0.203036
MEgreen	Enterobacter cloacae	0.619821	0.202429
MEwhite	Bacteroides togonis	0.619821	0.201932
MEturquoise	Candidatus Dadabacteria bacterium	0.619821	0.201837
MEgreenyellow	Roseburia inulinivorans	0.619821	-0.201822
MEcyan	Eubacterium ventriosum	0.619821	0.201619
MEgreen	Paenibacillus sp P22	0.619821	-0.201619
MEred	Campylobacter jejuni	0.62398	-0.20081
MEgreen	Streptococcus gallolyticus	0.625457	0.200405
MEdarkorange	Mycoplasma sp CAG 472	0.625522	-0.200213
MEorange	Campylobacter coli	0.629769	0.199393
MEwhite	Streptococcus gallolyticus	0.629902	-0.19919
MEyellow	bacterium 0 1xD8 71	0.632609	0.198087
MEturquoise	Streptococcus suis	0.632609	0.197976
MEdarkgrey	Turicibacter sanguinis	0.632609	0.197773
MEdarkturquoise	Streptococcus suis	0.632609	-0.197773
MEbrown	Lactobacillus johnsonii	0.632609	-0.197571
MEdarkred	Streptococcus pneumoniae	0.632609	0.197368
MEdarkturquoise	bacterium 0 1xD8 71	0.632609	-0.197277
MEmagenta	Paenibacillus sp P22	0.632609	0.197166
MEpurple	Candidatus Dadabacteria bacterium	0.632609	0.197152
MEdarkturquoise	uncultured Eubacterium sp	0.632965	-0.196761
MEblue	Clostridium disporicum	0.632965	-0.19668
MEorange	Desulfovibrio piger	0.632965	0.196559
MEroyalblue	Eubacterium rectale	0.633269	0.196154
MEskyblue	Campylobacter jejuni	0.633269	0.196154
MEblack	Bacteroides ovatus	0.633579	0.195749
MEblue	Intestinimonas timonensis	0.633579	0.195749
MEdarkgreen	Sutterella wadsworthensis	0.640473	0.194534
MEred	uncultured Eubacterium sp	0.641395	-0.19413
MEdarkred	Mycoplasma sp CAG 472	0.641395	0.194038
MEwhite	Clostridium sp CAG 594	0.641713	-0.193725
MEroyalblue	Pantoea ananatis	0.641713	-0.193633
MEyellow	Clostridium disporicum	0.644512	0.193036
MEblack	Intestinimonas timonensis	0.644784	-0.192308
MEturquoise	Firmicutes bacterium CAG 238	0.644784	0.192308
MEblack	Eubacterium ventriosum	0.644784	-0.192105
MEgreen	Shigella sonnei	0.644784	0.192105
MEorange	Eubacterium pyruvativorans	0.644784	-0.192105
MEcyan	Campylobacter jejuni	0.648251	0.190891
MEdarkorange	Eubacterium ventriosum	0.648251	-0.190891
MEmidnightblue	Lactobacillus jensenii	0.648251	-0.190891
MEdarkgreen	Eubacterium ventriosum	0.648251	0.190688
MEdarkgreen	Desulfovibrio piger	0.648251	0.190283
MEdarkorange	Enterobacter cloacae	0.648251	0.190283
MEturquoise	Dorea formicigenerans	0.648251	0.190081
MEbrown	Clostridium sp CAG 678	0.648251	-0.189879
MEpurple	Streptococcus thermophilus	0.648251	0.189879
MEsalmon	Candidatus Dadabacteria bacterium	0.648251	-0.18982
MEroyalblue	Streptococcus pneumoniae	0.649935	0.189271
MEmidnightblue	Mycoplasma sp CAG 472	0.649935	-0.189078
MEorange	Firmicutes bacterium CAG 238	0.649935	0.188866
MEred	Helicobacter bilis	0.649935	0.188866
MEblack	Desulfovibrio piger	0.651465	0.188462
MEmidnightblue	Clostridium sp CAG 678	0.654532	-0.187652
MEsalmon	Campylobacter coli	0.654532	0.187652
MEpurple	Lactobacillus jensenii	0.656069	-0.187247
MEdarkgreen	Eubacterium rectale	0.657502	0.186437
MEmagenta	Roseburia inulinivorans	0.657502	0.186032
MElightyellow	Clostridium disporicum	0.657502	0.18595
MEbrown	Streptococcus mutans	0.657502	-0.184615
MEtan	Ruminococcus sp HUN007	0.657502	-0.184615
MEdarkturquoise	Helicobacter bilis	0.657502	-0.184413
MEorange	Bacteroides stercoris	0.657502	0.184211
MEwhite	Bacteroides vulgatus	0.657502	-0.184211
MEblack	Streptococcus pneumoniae	0.657502	-0.184008
MEgrey60	Firmicutes bacterium CAG 555	0.657502	-0.184008
MEblue	Streptococcus mutans	0.657502	-0.183603
MEcyan	Salmonella enterica	0.657502	-0.183401
MElightyellow	Eubacterium rectale	0.657502	-0.183401
MEsalmon	Streptococcus hyointestinalis	0.657502	0.183401
MEsalmon	Firmicutes bacterium CAG 238	0.657502	-0.183401
MEcyan	Roseburia inulinivorans	0.657502	0.183198
MEsalmon	Firmicutes bacterium CAG 555	0.657502	-0.183198
MEyellow	Salmonella enterica	0.657502	-0.183198
MEdarkgrey	Eubacterium eligens	0.657502	0.182996
MEdarkred	Dorea formicigenerans	0.657502	0.182794
MEgrey60	Dorea formicigenerans	0.657502	-0.182591
MEdarkred	Eubacterium pyruvativorans	0.657502	0.182186
MElightyellow	Campylobacter coli	0.657502	-0.181984
MEbrown	Bacteroides fragilis	0.657502	0.181781
MEgreenyellow	Streptococcus thermophilus	0.657502	-0.181781
MEorange	Helicobacter bilis	0.657502	0.181781
MEwhite	Bacteroides plebeius	0.657502	0.181781
MEgreen	Intestinimonas timonensis	0.657502	-0.181579
MEgreenyellow	Clostridium chauvoei	0.657502	0.181579
MEmagenta	Eubacterium ventriosum	0.657502	0.181579
MEmagenta	Helicobacter bilis	0.657502	-0.181579
MEgrey60	bacterium 0 1xD8 71	0.657502	-0.181487
MEblue	Streptococcus equinus	0.657502	-0.181377
MEmagenta	Lactobacillus johnsonii	0.657953	0.180972
MEsalmon	Clostridium sp CAG 594	0.657953	0.180972
MElightyellow	Prevotella disiens	0.65818	0.180769
MEdarkturquoise	Eubacterium pyruvativorans	0.658408	-0.180567
MEturquoise	Streptococcus equinus	0.658637	0.180364
MEcyan	Turicibacter sanguinis	0.660192	-0.17996
MEgreen	Candidatus Dadabacteria bacterium	0.661932	-0.179433
MElightyellow	Sutterella wadsworthensis	0.661932	-0.17915
MEorange	Prevotella disiens	0.661932	-0.17915
MEdarkturquoise	Candidatus Dadabacteria bacterium	0.661932	-0.179026
MEcyan	Firmicutes bacterium CAG 238	0.664006	0.178543
MEcyan	Lactobacillus taiwanensis	0.664476	0.178138
MEskyblue	Clostridium sp CAG 678	0.664476	-0.178138
MEsalmon	Butyrivibrio crossotus	0.66731	0.177539
MEgrey60	Candidatus Dadabacteria bacterium	0.66806	-0.176989
MEdarkred	Holdemanella biformis	0.66806	0.176721
MEroyalblue	Clostridium sp CAG 678	0.66806	0.176721
MEroyalblue	Ruminococcus sp HUN007	0.66806	0.176721
MEskyblue	Candidatus Dadabacteria bacterium	0.66806	-0.176174
MEroyalblue	Bacteroides togonis	0.66806	-0.175946
MEorange	Ruminococcus sp HUN007	0.66806	0.175911
MEsalmon	Campylobacter jejuni	0.66806	0.175911
MEdarkorange	Eubacterium pyruvativorans	0.66806	-0.175709
MEskyblue	Clostridium sp CAG 594	0.66806	-0.175709
MEdarkgreen	Mycoplasma sp CAG 472	0.66806	-0.175313
MEgreen	Streptococcus pneumoniae	0.66806	-0.175304
MEgrey	Bacteroides stercoris	0.66806	-0.174899
MEblack	Eubacterium eligens	0.66806	-0.174696
MEbrown	Streptococcus equinus	0.66806	-0.174696
MEroyalblue	Eubacterium ventriosum	0.66806	0.174696
MEdarkgrey	Helicobacter bilis	0.66806	-0.174494
MEroyalblue	Escherichia coli	0.66806	-0.174291
MEyellow	Bacteroides vulgatus	0.66806	-0.174291
MEpurple	Firmicutes bacterium CAG 238	0.669632	0.173887
MEorange	Butyrivibrio crossotus	0.670143	-0.173491
MEroyalblue	Streptococcus agalactiae	0.670143	0.173482
MEgreen	Streptococcus equinus	0.6704	0.173279
MEdarkturquoise	Holdemanella biformis	0.670658	-0.173077
MEdarkturquoise	Streptococcus equinus	0.673552	-0.17247
MEgrey	Streptococcus equinus	0.673801	0.172065
MEcyan	Lactobacillus jensenii	0.673801	0.171862
MEgreenyellow	Burkholderia pseudomallei	0.673801	0.171862
MEred	Streptococcus mutans	0.673801	-0.17166
MEsalmon	Prevotella disiens	0.673801	0.171457
MEyellow	Streptococcus thermophilus	0.673801	0.171457
MEcyan	Bacteroides togonis	0.674875	0.171016
MEgrey	Clostridium disporicum	0.674875	0.170969
MEbrown	Firmicutes bacterium CAG 238	0.675169	-0.170445
MEdarkturquoise	Intestinimonas timonensis	0.675169	-0.170445
MEpurple	Roseburia inulinivorans	0.675169	0.170243
MEturquoise	Prevotella disiens	0.675169	0.170243
MEgrey60	Campylobacter jejuni	0.675169	-0.169838
MElightyellow	Eubacterium eligens	0.675169	-0.169838
MEdarkorange	Prevotella bryantii	0.675169	-0.169636
MEorange	Bacteroides ovatus	0.675169	0.169636
MEbrown	Eubacterium eligens	0.676264	-0.169231
MEgrey60	Bacteroides vulgatus	0.676264	-0.169028
MEcyan	Bacteroides fragilis	0.676264	0.168826
MEdarkturquoise	Campylobacter jejuni	0.676264	-0.168826
MEcyan	Bacteroides ovatus	0.677372	0.168219
MEdarkturquoise	Firmicutes bacterium CAG 555	0.677372	-0.168219
MEred	Clostridium disporicum	0.677372	-0.168134
MEwhite	Clostridium sp CAG 678	0.677372	-0.168016
MEmidnightblue	Bacteroides vulgatus	0.678957	0.167611
MEyellow	Pantoea ananatis	0.679835	-0.167316
MEdarkturquoise	Streptococcus gallolyticus	0.682412	-0.166599
MEdarkturquoise	Ruminococcus sp HUN007	0.682412	-0.166599
MElightyellow	Candidatus Dadabacteria bacterium	0.683256	-0.166195
MEgrey	Clostridium sp CAG 678	0.683256	0.165992
MEskyblue	Bacteroides ovatus	0.683256	0.165992
MEgreenyellow	Mycoplasma sp CAG 472	0.683769	-0.165697
MEcyan	Mycoplasma sp CAG 472	0.683769	0.165595
MEmidnightblue	Candidatus Dadabacteria bacterium	0.684138	-0.16538
MEorange	Sutterella wadsworthensis	0.685251	0.164777
MEblack	Clostridium disporicum	0.685251	-0.164592
MEmagenta	Lactobacillus taiwanensis	0.685251	0.164575
MEred	Streptococcus hyointestinalis	0.685251	-0.164575
MEyellow	Bacteroides fragilis	0.686117	-0.16417
MEgrey60	Paenibacillus sp P22	0.686117	-0.163968
MEgrey60	Bacteroides plebeius	0.686117	0.163968
MEorange	Bacteroides fragilis	0.688293	0.16336
MEcyan	Streptococcus agalactiae	0.688293	0.163158
MEroyalblue	Roseburia inulinivorans	0.688293	0.163158
MEpurple	Eubacterium pyruvativorans	0.691197	0.162551
MEorange	Campylobacter jejuni	0.692797	0.162146
MEdarkgrey	Paenibacillus sp P22	0.693089	0.161943
MEgreen	Pantoea ananatis	0.693328	0.161749
MEroyalblue	Prevotella bryantii	0.693674	0.161538
MEblue	uncultured Eubacterium sp	0.693968	0.161336
MEorange	Candidatus Dadabacteria bacterium	0.694462	0.161103
MEdarkturquoise	Bacteroides stercoris	0.697156	-0.160121
MEorange	Salmonella enterica	0.697156	0.159919
MEblack	Sutterella wadsworthensis	0.697156	0.159514
MEdarkorange	Eubacterium eligens	0.697156	-0.159514
MEpurple	Bacteroides togonis	0.697156	-0.159512
MEgreenyellow	Clostridium sp CAG 678	0.697156	-0.159312
MEgreenyellow	Bacteroides coprophilus	0.697156	0.159312
MEorange	Paenibacillus sp P22	0.697156	-0.159109
MEdarkgrey	Eubacterium ventriosum	0.697156	0.158907
MEwhite	uncultured Eubacterium sp	0.697156	-0.158907
MEdarkgrey	Eubacterium rectale	0.697156	0.158704
MEdarkorange	Ruminococcus sp HUN007	0.697156	-0.158502
MEorange	Clostridium sp CAG 594	0.697156	-0.158502
MEpurple	Intestinimonas timonensis	0.697156	0.158502
MEtan	Holdemanella biformis	0.697461	0.1583
MEyellow	Candidatus Dadabacteria bacterium	0.699392	0.157844
MEblack	Firmicutes bacterium CAG 555	0.701286	-0.157287
MEtan	Lactobacillus taiwanensis	0.701286	-0.157085
MEyellow	Streptococcus pneumoniae	0.701286	0.157085
MEroyalblue	Shigella flexneri	0.702074	-0.15668
MElightyellow	Firmicutes bacterium CAG 238	0.702074	-0.156478
MEroyalblue	Turicibacter sanguinis	0.702074	0.156275
MElightyellow	Mycoplasma sp CAG 472	0.702074	-0.156182
MEmidnightblue	Campylobacter jejuni	0.702074	0.15587
MEgrey	Desulfovibrio piger	0.702074	-0.155466
MEred	Escherichia coli	0.702074	0.155466
MEyellow	Streptococcus mutans	0.702074	0.155466
MEblack	Prevotella bryantii	0.702074	-0.155263
MEgreenyellow	Firmicutes bacterium CAG 238	0.702074	-0.155263
MEgrey60	Clostridium chauvoei	0.702074	0.155061
MEroyalblue	Bacteroides vulgatus	0.702074	-0.154858
MEwhite	Pantoea ananatis	0.702074	-0.154664
MEgreenyellow	Intestinimonas timonensis	0.702074	-0.154656
MEroyalblue	Streptococcus suis	0.702074	0.154656
MElightyellow	Pantoea ananatis	0.702708	0.154259
MEdarkgrey	Lactobacillus taiwanensis	0.702708	0.154251
MEcyan	Eubacterium pyruvativorans	0.704318	0.153846
MEroyalblue	Clostridium sp CAG 594	0.705929	-0.153441
MEsalmon	Sutterella wadsworthensis	0.707541	0.153036
MEcyan	Prevotella bryantii	0.709474	0.152429
MEyellow	Prevotella bryantii	0.709474	-0.152429
MEred	Shigella sonnei	0.709794	0.152227
MEskyblue	Bacteroides togonis	0.710837	0.151911
MEgreen	Helicobacter bilis	0.712372	0.151417
MEbrown	Streptococcus suis	0.712372	-0.151215
MEred	Shigella flexneri	0.712372	0.151215
MEgrey60	Prevotella bryantii	0.715285	0.150607
MEcyan	Helicobacter bilis	0.715607	0.150405
MEmagenta	Prevotella disiens	0.716576	0.15
MEdarkgrey	Prevotella disiens	0.716576	0.149798
MEturquoise	Holdemanella biformis	0.716576	0.149798
MEbrown	Prevotella bryantii	0.719494	-0.14919
MEdarkgreen	Streptococcus gallolyticus	0.719818	0.148988
MEblue	Streptococcus gallolyticus	0.72146	-0.148381
MElightyellow	Clostridium sp CAG 594	0.72146	0.148178
MEgrey60	Turicibacter sanguinis	0.72146	-0.147976
MEred	Enterobacter cloacae	0.72146	0.147976
MEroyalblue	Salmonella enterica	0.72146	-0.147571
MEblack	Eubacterium pyruvativorans	0.72146	-0.147368
MEcyan	Paenibacillus sp P22	0.72146	0.147368
MEgreen	Eubacterium ventriosum	0.72146	-0.147368
MEtan	Lactobacillus salivarius	0.72146	-0.147368
MEtan	Butyrivibrio crossotus	0.722389	0.147072
MEdarkred	Campylobacter jejuni	0.723111	0.146761
MEmidnightblue	Desulfovibrio piger	0.723111	0.146559
MEdarkorange	Firmicutes bacterium CAG 238	0.723111	-0.146356
MEtan	Bacteroides fragilis	0.723111	-0.146356
MEblue	Turicibacter sanguinis	0.723443	-0.146154
MEroyalblue	Campylobacter jejuni	0.72636	-0.145547
MEdarkred	Ruminococcus sp HUN007	0.729282	0.144939
MEpurple	Paenibacillus sp P22	0.729614	-0.144737
MEblack	Dorea formicigenerans	0.729946	-0.144534
MEgreen	Eubacterium rectale	0.730278	-0.144332
MEdarkgrey	uncultured Eubacterium sp	0.731907	-0.143927
MEmagenta	Dorea formicigenerans	0.733537	0.143522
MEturquoise	Mycoplasma sp CAG 472	0.734204	0.143125
MEgrey60	Helicobacter bilis	0.734204	0.143117
MEroyalblue	Dorea formicigenerans	0.734376	0.142915
MEwhite	Lactobacillus salivarius	0.734376	0.142713
MEskyblue	Clostridium disporicum	0.734376	-0.142626
MEpurple	Firmicutes bacterium CAG 555	0.734376	-0.142105
MEroyalblue	Bacteroides fragilis	0.734376	-0.141903
MEsalmon	Bacteroides ovatus	0.734376	0.141903
MEdarkred	Intestinimonas timonensis	0.734376	0.141498
MEgrey	Lactobacillus johnsonii	0.734376	-0.141498
MEpurple	Dorea formicigenerans	0.734376	0.141498
MEwhite	Helicobacter bilis	0.734376	0.141498
MEblack	Streptococcus thermophilus	0.734376	-0.141296
MEroyalblue	Streptococcus mutans	0.734376	0.141296
MEtan	uncultured Eubacterium sp	0.734717	-0.141093
MEtan	Intestinimonas timonensis	0.735058	-0.140891
MEroyalblue	Campylobacter coli	0.735142	-0.140486
MEroyalblue	Enterobacter cloacae	0.735142	-0.140486
MEbrown	Eubacterium pyruvativorans	0.735142	-0.140283
MEgrey60	Eubacterium ventriosum	0.735142	-0.140283
MEdarkred	Desulfitobacterium hafniense	0.742952	0.138866
MEdarkgrey	Lactobacillus jensenii	0.742952	0.138664
MEcyan	Lactobacillus johnsonii	0.742952	0.138462
MEgreenyellow	Streptococcus hyointestinalis	0.742952	-0.138462
MEdarkred	Sutterella wadsworthensis	0.748201	0.137449
MEdarkturquoise	Salmonella enterica	0.748201	0.137045
MElightyellow	Bacteroides ovatus	0.748201	-0.137045
MEred	Bacteroides stercoris	0.748201	0.137045
MEtan	Streptococcus pneumoniae	0.748545	-0.136842
MEgrey	Eubacterium eligens	0.748889	0.13664
MElightyellow	Streptococcus pneumoniae	0.749234	-0.136437
MEblack	Bacteroides fragilis	0.751563	0.135628
MEdarkred	Prevotella disiens	0.751563	0.135628
MEroyalblue	Desulfitobacterium hafniense	0.751563	0.135628
MEbrown	Eubacterium ventriosum	0.753201	-0.135223
MEdarkorange	Desulfitobacterium hafniense	0.753547	-0.13502
MElightyellow	Turicibacter sanguinis	0.754588	0.134615
MEroyalblue	Shigella sonnei	0.754588	-0.134413
MEwhite	Paenibacillus sp P22	0.754588	-0.134413
MEdarkgreen	Streptococcus agalactiae	0.754936	0.134211
MEdarkgreen	Streptococcus equinus	0.757867	0.133603
MEdarkred	Bacteroides fragilis	0.760553	-0.132996
MEmagenta	Intestinimonas timonensis	0.760553	0.132794
MEblue	Mycoplasma sp CAG 472	0.760553	0.132598
MEdarkgreen	Streptococcus suis	0.760553	0.132591
MEpurple	Burkholderia pseudomallei	0.761714	-0.131984
MEblack	uncultured Eubacterium sp	0.761714	-0.131781
MEdarkgrey	Escherichia coli	0.761714	-0.131579
MEblack	Streptococcus suis	0.761714	-0.131377
MEgrey	Campylobacter coli	0.761714	-0.131377
MEorange	Prevotella bryantii	0.761714	-0.131377
MEyellow	Streptococcus agalactiae	0.761714	0.131377
MEblue	Ruminococcus sp HUN007	0.765936	0.130567
MEyellow	Desulfitobacterium hafniense	0.766287	0.130364
MEdarkturquoise	Prevotella disiens	0.771813	0.129352
MEred	Roseburia inulinivorans	0.77381	-0.128745
MEsalmon	Paenibacillus sp P22	0.77381	0.128745
MEturquoise	uncultured Eubacterium sp	0.774161	0.128543
MEblack	Bacteroides coprophilus	0.775567	0.127935
MEred	Bacteroides plebeius	0.775567	0.127733
MEroyalblue	Lactobacillus salivarius	0.775567	0.127733
MEroyalblue	Bacteroides coprophilus	0.775567	-0.127733
MEpurple	Streptococcus mutans	0.775919	0.12753
MEskyblue	Eubacterium ventriosum	0.776272	-0.127328
MEmidnightblue	Bacteroides coprophilus	0.776625	0.127126
MEdarkgreen	Bacteroides ovatus	0.776749	0.126923
MEturquoise	Streptococcus gallolyticus	0.776749	0.126721
MEdarkgreen	Lactobacillus johnsonii	0.776749	-0.126518
MEpurple	Eubacterium eligens	0.776749	0.126518
MEgrey60	Clostridium disporicum	0.779605	-0.125924
MEgrey60	Mycoplasma sp CAG 472	0.782421	-0.125006
MEgrey	Butyrivibrio crossotus	0.782421	-0.124804
MEblack	Streptococcus equinus	0.782421	-0.124696
MEgrey	Streptococcus hyointestinalis	0.782421	-0.124291
MEmagenta	Streptococcus suis	0.782421	0.124291
MEdarkgrey	Streptococcus pneumoniae	0.782421	0.124089
MEtan	Salmonella enterica	0.782421	0.123887
MElightyellow	Bacteroides fragilis	0.782421	-0.123482
MEdarkgreen	Streptococcus pneumoniae	0.782421	0.123279
MEred	Bacteroides vulgatus	0.782421	0.123279
MEsalmon	Bacteroides vulgatus	0.782421	0.123077
MEblack	Desulfitobacterium hafniense	0.782421	-0.122874
MEdarkorange	Roseburia inulinivorans	0.782421	-0.122874
MElightyellow	Helicobacter bilis	0.782421	-0.122874
MEdarkred	uncultured Eubacterium sp	0.782421	0.122672
MEsalmon	Holdemanella biformis	0.782421	0.122672
MEmagenta	Streptococcus hyointestinalis	0.782421	0.12247
MEmagenta	Firmicutes bacterium CAG 555	0.782421	0.12247
MEgreen	Lactobacillus salivarius	0.782421	-0.122267
MEgrey	bacterium 0 1xD8 71	0.782421	0.122172
MEroyalblue	Clostridium disporicum	0.782421	0.122077
MEroyalblue	Desulfovibrio piger	0.782421	-0.122065
MEred	Holdemanella biformis	0.782421	-0.121862
MEsalmon	Clostridium chauvoei	0.782421	-0.121862
MEskyblue	Holdemanella biformis	0.782421	-0.12166
MEyellow	Bacteroides togonis	0.782421	-0.121611
MEskyblue	Ruminococcus sp HUN007	0.782421	-0.121457
MEbrown	Dorea formicigenerans	0.782421	-0.121255
MEdarkred	Eubacterium ventriosum	0.782421	0.121255
MEpurple	Prevotella disiens	0.782611	0.121053
MEmagenta	Prevotella bryantii	0.782611	0.12085
MEpurple	Clostridium disporicum	0.782611	0.12066
MEdarkred	Firmicutes bacterium CAG 555	0.782611	0.120648
MEskyblue	Mycoplasma sp CAG 472	0.784617	0.120047
MEdarkturquoise	Streptococcus thermophilus	0.784617	-0.12004
MEdarkred	Paenibacillus sp P22	0.784983	0.119838
MEgreen	Butyrivibrio crossotus	0.785948	-0.11954
MEpurple	Lactobacillus taiwanensis	0.78699	-0.119231
MEsalmon	Prevotella bryantii	0.787357	0.119028
MEtan	Bacteroides ovatus	0.789034	-0.118421
MEred	Streptococcus thermophilus	0.789034	-0.118016
MEyellow	Turicibacter sanguinis	0.789034	0.118016
MElightyellow	Streptococcus agalactiae	0.789034	0.117814
MEblue	Streptococcus suis	0.789034	-0.117611
MEgreen	Roseburia inulinivorans	0.789034	-0.117611
MEsalmon	Lactobacillus johnsonii	0.789034	0.117611
MEskyblue	Desulfovibrio piger	0.789034	0.117611
MEpurple	Pantoea ananatis	0.792521	-0.116808
MEblack	Burkholderia pseudomallei	0.792521	0.116599
MEroyalblue	Firmicutes bacterium CAG 555	0.792521	0.116397
MEtan	Desulfovibrio piger	0.792521	-0.116397
MEskyblue	Pantoea ananatis	0.792521	0.1162
MEdarkred	Desulfovibrio piger	0.792521	0.116194
MEcyan	Eubacterium rectale	0.794159	0.115789
MEbrown	Mycoplasma sp CAG 472	0.796395	-0.115289
MEyellow	Streptococcus equinus	0.798706	0.114777
MEdarkgrey	Enterobacter cloacae	0.800186	-0.11417
MEyellow	Streptococcus suis	0.800186	0.11417
MEtan	Candidatus Dadabacteria bacterium	0.800186	-0.114055
MEgreen	Eubacterium eligens	0.800186	-0.113968
MEorange	Eubacterium rectale	0.803095	-0.11336
MEdarkturquoise	Streptococcus mutans	0.804735	-0.112955
MEmagenta	Holdemanella biformis	0.806376	0.112551
MEcyan	bacterium 0 1xD8 71	0.807345	0.112253
MEdarkred	Clostridium sp CAG 678	0.807855	0.111943
MEgreenyellow	Clostridium disporicum	0.807855	-0.111752
MEdarkgreen	Helicobacter bilis	0.807855	0.111741
MEbrown	Candidatus Dadabacteria bacterium	0.810236	0.111
MEcyan	Candidatus Dadabacteria bacterium	0.810236	0.111
MEorange	Bacteroides vulgatus	0.810236	0.110931
MEdarkred	Eubacterium rectale	0.812247	0.110324
MEdarkred	Roseburia inulinivorans	0.812247	0.110324
MEdarkgrey	Shigella sonnei	0.815159	-0.109717
MEblack	Lactobacillus salivarius	0.8168	-0.109312
MEdarkturquoise	Paenibacillus sp P22	0.820876	-0.1083
MEdarkgrey	Firmicutes bacterium CAG 238	0.820876	0.107692
MEdarkred	bacterium 0 1xD8 71	0.820876	0.107597
MEgreen	Streptococcus suis	0.820876	0.10749
MElightyellow	Eubacterium ventriosum	0.820876	-0.10749
MElightyellow	Lactobacillus salivarius	0.820876	-0.10749
MEdarkturquoise	Lactobacillus taiwanensis	0.820876	-0.107287
MEgrey60	Eubacterium rectale	0.820876	-0.107287
MEorange	Streptococcus pneumoniae	0.820876	-0.107287
MEwhite	Bacteroides fragilis	0.820876	0.107085
MEwhite	Enterobacter cloacae	0.820876	-0.107085
MEblack	Lactobacillus johnsonii	0.822887	-0.106478
MEdarkgrey	Intestinimonas timonensis	0.822887	-0.106478
MEblack	Escherichia coli	0.823853	0.106073
MEdarkgreen	Bacteroides plebeius	0.823853	0.105668
MEdarkgrey	Lactobacillus salivarius	0.823853	0.105466
MEdarkred	Escherichia coli	0.823853	-0.105466
MEskyblue	Bacteroides coprophilus	0.823853	0.105466
MEtan	Lactobacillus jensenii	0.823853	-0.105466
MEdarkgreen	Desulfitobacterium hafniense	0.824226	0.105263
MEmidnightblue	Helicobacter bilis	0.825205	0.104858
MEblue	Salmonella enterica	0.825205	0.104656
MEdarkred	Shigella flexneri	0.825205	-0.104656
MEroyalblue	Butyrivibrio crossotus	0.825205	0.104459
MEcyan	Clostridium disporicum	0.825205	-0.104262
MEyellow	uncultured Eubacterium sp	0.825205	-0.104251
MEskyblue	bacterium 0 1xD8 71	0.825941	-0.103649
MEred	Bacteroides ovatus	0.825941	0.103644
MEblack	Streptococcus mutans	0.825941	-0.103239
MEtan	Sutterella wadsworthensis	0.825941	-0.103036
MEgrey60	Desulfitobacterium hafniense	0.825941	-0.102834
MEtan	Helicobacter bilis	0.825941	-0.102834
MEpurple	Bacteroides plebeius	0.825941	-0.102632
MEpurple	Salmonella enterica	0.825941	-0.102632
MEdarkgrey	Roseburia inulinivorans	0.825941	0.102429
MEgreen	Bacteroides ovatus	0.825941	0.102429
MEgrey60	Holdemanella biformis	0.825941	0.102429
MEpurple	Streptococcus agalactiae	0.825941	0.102429
MEblue	Prevotella bryantii	0.826577	-0.101619
MEdarkgreen	Prevotella disiens	0.826577	-0.101619
MEgrey60	Ruminococcus sp HUN007	0.826577	-0.101619
MEturquoise	Prevotella bryantii	0.826577	0.101619
MEyellow	Sutterella wadsworthensis	0.826577	0.101619
MEdarkred	Firmicutes bacterium CAG 238	0.829455	0.101012
MEturquoise	Intestinimonas timonensis	0.831838	0.100405
MEgreen	Clostridium sp CAG 678	0.831838	0.100202
MEwhite	Lactobacillus johnsonii	0.831838	-0.100202
MEdarkgreen	bacterium 0 1xD8 71	0.832592	0.0998026
MEwhite	Eubacterium pyruvativorans	0.832592	-0.0997976
MEblue	Enterobacter cloacae	0.83297	-0.0995951
MEblack	Streptococcus gallolyticus	0.835847	-0.0989879
MEsalmon	uncultured Eubacterium sp	0.836106	-0.0987854
MEblue	Streptococcus pneumoniae	0.836106	0.0983806
MEgrey	Campylobacter jejuni	0.836106	-0.0983806
MElightyellow	Prevotella bryantii	0.836106	0.0983806
MEmagenta	Streptococcus equinus	0.837732	0.0979757
MEmidnightblue	Bacteroides ovatus	0.838109	0.0977733
MEgreen	Desulfovibrio piger	0.838486	0.0975709
MEorange	Eubacterium ventriosum	0.839506	-0.0967611
MElightyellow	bacterium 0 1xD8 71	0.839506	-0.0966648
MEblue	Eubacterium ventriosum	0.839506	0.0965587
MEdarkred	Enterobacter cloacae	0.839506	-0.0965587
MEred	Firmicutes bacterium CAG 238	0.839506	0.0965587
MEskyblue	Streptococcus agalactiae	0.839506	0.0965587
MEgrey60	Butyrivibrio crossotus	0.840813	-0.0959563
MEroyalblue	Streptococcus equinus	0.840813	0.0959514
MEblack	Shigella sonnei	0.840813	0.095749
MEred	Lactobacillus salivarius	0.840813	-0.0955466
MEgrey60	Streptococcus pneumoniae	0.840813	-0.0953441
MEsalmon	Dorea formicigenerans	0.840813	-0.0953441
MEsalmon	Burkholderia pseudomallei	0.840813	-0.0953441
MEgreen	Bacteroides vulgatus	0.840813	0.0951417
MEred	Pantoea ananatis	0.840813	0.0950453
MEroyalblue	Bacteroides ovatus	0.840813	-0.0949393
MEgrey	Lactobacillus jensenii	0.841193	-0.0947368
MEturquoise	Eubacterium pyruvativorans	0.841573	0.0945344
MElightyellow	Holdemanella biformis	0.842713	0.0941296
MEblack	Streptococcus agalactiae	0.842713	-0.0939271
MEgreenyellow	Campylobacter jejuni	0.842713	0.0939271
MEdarkgreen	Eubacterium pyruvativorans	0.84433	0.0935223
MEgreenyellow	Eubacterium pyruvativorans	0.844709	-0.0933198
MEblack	Holdemanella biformis	0.845089	-0.0931174
MEskyblue	Burkholderia pseudomallei	0.845755	0.0927126
MEwhite	Intestinimonas timonensis	0.845755	-0.0927126
MEwhite	Campylobacter jejuni	0.845755	-0.0925101
MEcyan	Streptococcus thermophilus	0.845755	0.0923077
MEgrey	Salmonella enterica	0.845755	0.0923077
MEcyan	Prevotella disiens	0.846742	0.0919028
MEbrown	Turicibacter sanguinis	0.846742	0.091498
MEwhite	Eubacterium rectale	0.846742	-0.091498
MEroyalblue	Intestinimonas timonensis	0.846742	0.0912955
MEdarkgreen	Lactobacillus taiwanensis	0.846742	-0.0910931
MEpurple	Turicibacter sanguinis	0.846742	0.0910931
MEdarkorange	Candidatus Dadabacteria bacterium	0.846742	-0.0910404
MEdarkred	Shigella sonnei	0.846742	-0.0908907
MEgrey60	Eubacterium eligens	0.846742	-0.0904858
MEyellow	Enterobacter cloacae	0.846742	-0.0904858
MEdarkturquoise	Lactobacillus johnsonii	0.846742	-0.090081
MEgrey60	Bacteroides stercoris	0.846742	-0.090081
MEorange	Holdemanella biformis	0.846742	-0.090081
MEpurple	Sutterella wadsworthensis	0.846742	-0.090081
MEdarkred	Eubacterium eligens	0.846742	0.0896761
MEdarkred	Campylobacter coli	0.846742	0.0896761
MEturquoise	bacterium 0 1xD8 71	0.846742	0.0895794
MEblack	Enterobacter cloacae	0.846742	0.0894737
MEtan	Lactobacillus johnsonii	0.846742	-0.0894737
MEmagenta	Eubacterium pyruvativorans	0.846742	0.0892713
MEblue	Butyrivibrio crossotus	0.846742	-0.0888709
MEblue	Shigella flexneri	0.846742	-0.0888664
MEgrey	Prevotella bryantii	0.846742	-0.0888664
MEgrey	Sutterella wadsworthensis	0.846742	-0.088664
MElightyellow	Bacteroides vulgatus	0.846742	-0.088664
MEpurple	uncultured Eubacterium sp	0.846876	0.0884615
MEwhite	bacterium 0 1xD8 71	0.846876	0.0883648
MEgreen	Holdemanella biformis	0.848988	0.0874494
MEgreen	Salmonella enterica	0.848988	0.0874494
MEyellow	Escherichia coli	0.848988	-0.0874494
MEdarkred	Candidatus Dadabacteria bacterium	0.848988	0.0873743
MEgrey60	Eubacterium pyruvativorans	0.848988	-0.087247
MEbrown	Butyrivibrio crossotus	0.848988	0.0871502
MEmagenta	uncultured Eubacterium sp	0.848988	0.0870445
MEbrown	Clostridium chauvoei	0.850585	0.0866397
MEsalmon	Mycoplasma sp CAG 472	0.850944	0.0864416
MEtan	Eubacterium eligens	0.852566	-0.0860324
MElightyellow	Lactobacillus taiwanensis	0.85295	-0.08583
MEgrey	Streptococcus pneumoniae	0.853334	0.0856275
MEgreen	Bacteroides plebeius	0.85366	0.0852227
MElightyellow	Eubacterium pyruvativorans	0.85366	-0.0852227
MEgrey	Firmicutes bacterium CAG 555	0.85366	-0.0850202
MEyellow	Clostridium chauvoei	0.85366	0.0850202
MEskyblue	Lactobacillus jensenii	0.855637	0.084413
MEyellow	Streptococcus gallolyticus	0.855637	0.084413
MEblack	Salmonella enterica	0.856021	0.0842105
MEcyan	uncultured Eubacterium sp	0.85635	0.0840081
MEdarkturquoise	Clostridium sp CAG 594	0.85635	-0.0838057
MEmagenta	bacterium 0 1xD8 71	0.85635	0.0837087
MEgrey60	Streptococcus hyointestinalis	0.85635	-0.0836032
MEskyblue	Prevotella bryantii	0.857128	-0.0831984
MEsalmon	Bacteroides togonis	0.857128	-0.0831968
MEbrown	Helicobacter bilis	0.857503	0.082996
MEskyblue	Helicobacter bilis	0.857887	0.0827935
MEsalmon	Lactobacillus salivarius	0.859039	-0.0823887
MEmidnightblue	bacterium 0 1xD8 71	0.859039	-0.0822916
MEblack	Prevotella disiens	0.859039	-0.0821862
MEdarkred	Clostridium disporicum	0.865826	0.0808786
MEpurple	Eubacterium rectale	0.865826	0.0807692
MEdarkturquoise	Bacteroides fragilis	0.866208	0.0805668
MEgrey60	Streptococcus agalactiae	0.866559	-0.0799595
MEgrey60	Streptococcus suis	0.866559	-0.0797571
MEskyblue	Streptococcus thermophilus	0.866559	0.0795547
MEgrey60	Lactobacillus taiwanensis	0.866559	-0.0793522
MEblack	Shigella flexneri	0.866559	0.0789474
MEdarkgrey	Shigella flexneri	0.866559	-0.0789474
MEyellow	Shigella sonnei	0.866559	-0.0789474
MEcyan	Streptococcus mutans	0.866559	0.0787449
MEgreenyellow	Streptococcus suis	0.866559	-0.0787449
MEgrey	Dorea formicigenerans	0.866559	0.0787449
MEgrey60	Roseburia inulinivorans	0.866559	-0.0785425
MEgrey	Eubacterium ventriosum	0.866559	0.0783401
MEred	Candidatus Dadabacteria bacterium	0.866559	-0.0782092
MEroyalblue	bacterium 0 1xD8 71	0.866559	0.0781416
MEpurple	Desulfovibrio piger	0.866559	-0.0781377
MEsalmon	Salmonella enterica	0.866559	-0.0779352
MEskyblue	Sutterella wadsworthensis	0.866559	0.0779352
MEwhite	Escherichia coli	0.866559	-0.0777328
MEblue	Shigella sonnei	0.866559	-0.0775304
MEblack	Lactobacillus taiwanensis	0.866559	-0.0769231
MEdarkgreen	Lactobacillus salivarius	0.866559	-0.0769231
MEdarkgrey	Firmicutes bacterium CAG 555	0.866559	-0.0769231
MEgrey	Helicobacter bilis	0.866559	-0.0769231
MEdarkgreen	Clostridium sp CAG 678	0.866559	-0.0767206
MEdarkturquoise	Bacteroides coprophilus	0.866559	-0.0767206
MEgreenyellow	Holdemanella biformis	0.866559	-0.0767206
MEroyalblue	Streptococcus thermophilus	0.866559	0.0765182
MEsalmon	Desulfovibrio piger	0.866559	0.0765182
MEyellow	Eubacterium eligens	0.866559	-0.0765182
MEroyalblue	Helicobacter bilis	0.868129	0.0761134
MEblue	Escherichia coli	0.871419	-0.0753036
MEdarkgreen	Prevotella bryantii	0.871419	-0.0751012
MEsalmon	Intestinimonas timonensis	0.871419	-0.0751012
MEwhite	Mycoplasma sp CAG 472	0.871419	-0.0750038
MEroyalblue	Streptococcus gallolyticus	0.872799	0.0744939
MEyellow	Bacteroides coprophilus	0.872799	-0.0744939
MEpurple	Streptococcus hyointestinalis	0.873182	0.0742915
MEgreen	Campylobacter coli	0.873564	0.0740891
MEwhite	Campylobacter coli	0.873947	-0.0738866
MEsalmon	Bacteroides stercoris	0.876696	-0.0732794
MEwhite	Firmicutes bacterium CAG 238	0.877077	-0.0730769
MEorange	Dorea formicigenerans	0.878642	0.0726721
MEbrown	Sutterella wadsworthensis	0.879022	0.0724696
MEpurple	Butyrivibrio crossotus	0.879363	0.0722709
MElightyellow	Lactobacillus johnsonii	0.879363	-0.0720648
MEbrown	uncultured Eubacterium sp	0.879363	-0.0718623
MEgreen	Firmicutes bacterium CAG 238	0.879363	-0.0718623
MEgrey60	Prevotella disiens	0.879744	0.0716599
MEgreen	bacterium 0 1xD8 71	0.880103	-0.0714611
MEtan	Bacteroides vulgatus	0.881609	-0.0710526
MEred	Bacteroides togonis	0.881609	0.0707686
MEsalmon	Bacteroides fragilis	0.881609	0.0706478
MEdarkgreen	Campylobacter jejuni	0.881609	0.0704453
MEgreen	Prevotella disiens	0.881609	0.0704453
MEdarkgreen	Clostridium disporicum	0.881609	-0.0703513
MEyellow	Streptococcus hyointestinalis	0.881609	0.0702429
MEwhite	Burkholderia pseudomallei	0.882937	0.0698381
MEdarkgrey	Mycoplasma sp CAG 472	0.882937	-0.0697404
MEskyblue	Prevotella disiens	0.883857	-0.0692308
MEmidnightblue	Clostridium sp CAG 594	0.883857	-0.0688259
MEorange	uncultured Eubacterium sp	0.883857	-0.0688259
MEskyblue	Lactobacillus johnsonii	0.883857	-0.0688259
MEdarkred	Lactobacillus johnsonii	0.883857	-0.0686235
MEpurple	Eubacterium ventriosum	0.883857	0.0686235
MEred	Desulfovibrio piger	0.883857	0.0686235
MEgrey	Bacteroides vulgatus	0.884533	-0.0682186
MEorange	Lactobacillus taiwanensis	0.884533	0.0680162
MEblue	Firmicutes bacterium CAG 238	0.884533	-0.0676113
MEred	Streptococcus gallolyticus	0.884533	0.0676113
MEbrown	Streptococcus hyointestinalis	0.884533	-0.0674089
MElightyellow	Lactobacillus jensenii	0.884533	-0.0674089
MEwhite	Bacteroides ovatus	0.884533	-0.0674089
MEsalmon	Helicobacter bilis	0.884533	0.0672065
MEgrey	Pantoea ananatis	0.884533	0.0670074
MEcyan	Eubacterium eligens	0.884533	0.067004
MEskyblue	Streptococcus mutans	0.884533	0.067004
MEgrey60	Lactobacillus johnsonii	0.884913	-0.0668016
MEsalmon	Pantoea ananatis	0.885992	0.0662989
MEwhite	Ruminococcus sp HUN007	0.885992	-0.0661943
MEyellow	Prevotella disiens	0.885992	-0.0661943
MEdarkgreen	Holdemanella biformis	0.885992	0.0659919
MEtan	Campylobacter jejuni	0.885992	-0.0657895
MEroyalblue	Sutterella wadsworthensis	0.885992	-0.065587
MEdarkgreen	Streptococcus mutans	0.885992	0.0653846
MEsalmon	Roseburia inulinivorans	0.885992	-0.0653846
MEyellow	Eubacterium rectale	0.885992	-0.0653846
MEgreen	Streptococcus agalactiae	0.885992	-0.0651822
MEdarkred	Burkholderia pseudomallei	0.885992	-0.0649798
MEroyalblue	Paenibacillus sp P22	0.885992	0.0649798
MEdarkorange	Dorea formicigenerans	0.886356	-0.0645749
MEpurple	Bacteroides fragilis	0.886356	-0.0643725
MEroyalblue	uncultured Eubacterium sp	0.886356	0.0643725
MEwhite	Shigella flexneri	0.886356	-0.0643725
MEblue	Streptococcus agalactiae	0.886736	-0.06417
MEsalmon	Streptococcus mutans	0.887116	0.0639676
MEdarkturquoise	Clostridium sp CAG 678	0.887495	-0.0637652
MEgrey	Firmicutes bacterium CAG 238	0.890179	-0.0631579
MEdarkgreen	Clostridium sp CAG 594	0.890558	0.0629555
MEblack	Streptococcus hyointestinalis	0.890936	-0.062753
MEorange	Mycoplasma sp CAG 472	0.892069	-0.0621489
MEbrown	Clostridium sp CAG 594	0.892069	0.0621457
MEsalmon	Ruminococcus sp HUN007	0.892069	-0.0621457
MEgrey60	Intestinimonas timonensis	0.893597	-0.0617409
MEdarkred	Salmonella enterica	0.895124	-0.061336
MEpurple	Lactobacillus salivarius	0.8955	0.0611336
MEdarkgrey	bacterium 0 1xD8 71	0.896608	0.0605294
MEdarkgrey	Desulfitobacterium hafniense	0.896608	0.0605263
MEwhite	Shigella sonnei	0.896608	-0.0605263
MEdarkturquoise	Campylobacter coli	0.896608	-0.0603239
MEbrown	Bacteroides ovatus	0.896608	-0.0601215
MEmagenta	Streptococcus gallolyticus	0.896608	0.0601215
MEdarkgrey	Candidatus Dadabacteria bacterium	0.897211	0.0598789
MEpurple	Bacteroides ovatus	0.898505	-0.0595142
MEdarkred	Prevotella bryantii	0.898766	0.0593117
MEdarkorange	Intestinimonas timonensis	0.898766	-0.0591093
MEdarkred	Bacteroides togonis	0.898766	-0.0590595
MEdarkturquoise	Mycoplasma sp CAG 472	0.904567	-0.0578977
MEdarkturquoise	Clostridium chauvoei	0.904956	-0.0576923
MEgrey60	Pantoea ananatis	0.906071	-0.0571891
MEblue	Lactobacillus jensenii	0.906071	-0.057085
MEsalmon	Lactobacillus jensenii	0.906071	0.057085
MEbrown	Eubacterium rectale	0.906415	-0.0568826
MEdarkred	Turicibacter sanguinis	0.906415	-0.0564777
MEskyblue	Intestinimonas timonensis	0.906415	-0.0564777
MEyellow	Clostridium sp CAG 678	0.906415	0.0564777
MEgreenyellow	Prevotella disiens	0.907927	-0.0560729
MEdarkgreen	Clostridium chauvoei	0.90864	-0.055668
MEdarkturquoise	Burkholderia pseudomallei	0.90864	0.0554656
MEpurple	Shigella flexneri	0.90864	0.0554656
MElightyellow	Salmonella enterica	0.90864	0.0552632
MEyellow	Holdemanella biformis	0.90864	-0.0552632
MEgrey60	Streptococcus thermophilus	0.90901	-0.0550607
MEgrey	Ruminococcus sp HUN007	0.90939	-0.0546559
MElightyellow	Paenibacillus sp P22	0.90939	-0.0546559
MEwhite	Candidatus Dadabacteria bacterium	0.90939	0.0545835
MEdarkgreen	Streptococcus thermophilus	0.912762	0.0538462
MEmagenta	Clostridium disporicum	0.913071	0.0535479
MEred	Clostridium sp CAG 678	0.913071	0.0534413
MEyellow	Eubacterium pyruvativorans	0.913071	-0.0532389
MEdarkred	Pantoea ananatis	0.913071	-0.0530391
MEgrey	uncultured Eubacterium sp	0.913071	0.052834
MEgrey60	Streptococcus equinus	0.913071	-0.052834
MEyellow	Clostridium sp CAG 594	0.913071	0.052834
MEsalmon	Clostridium sp CAG 678	0.913439	0.0526316
MEgreen	Streptococcus hyointestinalis	0.914938	0.0522267
MEbrown	Intestinimonas timonensis	0.915672	-0.0518219
MEgrey	Paenibacillus sp P22	0.915672	0.0518219
MEdarkred	Bacteroides ovatus	0.917169	0.051417
MEgreen	Sutterella wadsworthensis	0.918665	-0.0510121
MEwhite	Salmonella enterica	0.920161	-0.0506073
MEcyan	Streptococcus gallolyticus	0.921618	0.0502024
MEdarkgreen	Shigella flexneri	0.921618	-0.0497976
MEgreen	Eubacterium pyruvativorans	0.921618	-0.0497976
MElightyellow	Burkholderia pseudomallei	0.921618	-0.0497976
MEbrown	Roseburia inulinivorans	0.921982	-0.0495951
MEpurple	bacterium 0 1xD8 71	0.923001	0.0490916
MEorange	Desulfitobacterium hafniense	0.923001	0.0489879
MEcyan	Streptococcus equinus	0.923001	0.0487854
MEyellow	Butyrivibrio crossotus	0.923001	-0.0484842
MEcyan	Streptococcus suis	0.923001	0.0483806
MEred	Campylobacter coli	0.923001	-0.0483806
MEyellow	Shigella flexneri	0.923001	-0.0483806
MEblack	Bacteroides stercoris	0.923001	-0.0481781
MEsalmon	Eubacterium ventriosum	0.923001	0.0481781
MEcyan	Bacteroides vulgatus	0.924813	0.0475708
MEblue	Lactobacillus salivarius	0.924813	0.0473684
MEgrey60	Firmicutes bacterium CAG 238	0.924813	-0.0473684
MEblue	Eubacterium pyruvativorans	0.924813	0.047166
MEgrey	Clostridium chauvoei	0.924813	-0.047166
MEgrey60	Bacteroides togonis	0.925308	-0.0469394
MEdarkred	Helicobacter bilis	0.926258	0.0465587
MEdarkred	Lactobacillus jensenii	0.926258	0.0463563
MEskyblue	Streptococcus equinus	0.926258	0.0463563
MEred	Intestinimonas timonensis	0.92997	-0.0455466
MEdarkorange	bacterium 0 1xD8 71	0.931762	-0.0448403
MEroyalblue	Clostridium chauvoei	0.931762	-0.0447368
MEdarkturquoise	Butyrivibrio crossotus	0.931762	-0.0446379
MEorange	Intestinimonas timonensis	0.931762	0.0445344
MEroyalblue	Burkholderia pseudomallei	0.931762	-0.0445344
MEblack	Paenibacillus sp P22	0.93212	-0.044332
MEpurple	Bacteroides stercoris	0.932225	0.0441296
MEorange	Eubacterium eligens	0.932225	0.0439271
MEblue	Candidatus Dadabacteria bacterium	0.932225	0.0435853
MEskyblue	Dorea formicigenerans	0.932225	-0.0435223
MEyellow	Campylobacter jejuni	0.932225	0.0433198
MEgrey	Intestinimonas timonensis	0.932225	-0.042915
MEsalmon	Streptococcus suis	0.932225	0.042915
MEroyalblue	Mycoplasma sp CAG 472	0.932225	0.0427147
MEtan	Paenibacillus sp P22	0.932225	-0.0427126
MEtan	bacterium 0 1xD8 71	0.932225	0.0426135
MEwhite	Desulfovibrio piger	0.932225	-0.0423077
MEred	Clostridium chauvoei	0.932225	-0.0421053
MEwhite	Eubacterium ventriosum	0.932225	-0.0421053
MEyellow	Dorea formicigenerans	0.932225	-0.0421053
MEgrey	Enterobacter cloacae	0.932225	0.0419028
MEred	Turicibacter sanguinis	0.932225	-0.0419028
MEdarkgreen	Turicibacter sanguinis	0.932225	-0.0417004
MEblue	Eubacterium rectale	0.932225	0.041498
MEblue	Eubacterium eligens	0.932225	0.041498
MEgreenyellow	Sutterella wadsworthensis	0.932225	0.0412955
MEtan	Campylobacter coli	0.932225	-0.0412955
MEyellow	Eubacterium ventriosum	0.932225	0.0412955
MEskyblue	uncultured Eubacterium sp	0.932581	-0.0410931
MEroyalblue	Bacteroides stercoris	0.934297	-0.0404858
MEgrey	Streptococcus thermophilus	0.934297	-0.0402834
MEgrey60	Clostridium sp CAG 594	0.934297	-0.040081
MEgrey	Lactobacillus salivarius	0.934297	0.0398785
MEgrey60	Streptococcus mutans	0.934297	-0.0398785
MEgrey	Lactobacillus taiwanensis	0.934297	-0.0396761
MEgrey	Streptococcus mutans	0.934297	0.0396761
MEmidnightblue	Bacteroides stercoris	0.934297	-0.0396761
MEred	Burkholderia pseudomallei	0.934297	-0.0394737
MEbrown	Clostridium disporicum	0.934297	-0.0392752
MEred	Prevotella bryantii	0.934297	0.0392713
MEsalmon	Eubacterium eligens	0.93533	0.038664
MEbrown	Bacteroides stercoris	0.93533	0.0384615
MEskyblue	Lactobacillus salivarius	0.93533	-0.0384615
MEgreen	Prevotella bryantii	0.93533	0.0382591
MEgrey60	Streptococcus gallolyticus	0.93533	-0.0382591
MEsalmon	Streptococcus equinus	0.93533	0.0382591
MEcyan	Streptococcus hyointestinalis	0.938119	-0.0374494
MEgrey60	Lactobacillus jensenii	0.938119	0.0374494
MEskyblue	Salmonella enterica	0.938119	-0.037247
MEgreen	Bacteroides coprophilus	0.938119	0.0370445
MEred	Streptococcus suis	0.938119	-0.0370445
MEgrey60	Clostridium sp CAG 678	0.938119	0.0366397
MEmidnightblue	Sutterella wadsworthensis	0.938119	-0.0364372
MEred	Eubacterium pyruvativorans	0.938119	0.0364372
MEskyblue	Streptococcus gallolyticus	0.938119	0.0364372
MEgreenyellow	Streptococcus gallolyticus	0.938119	0.0362348
MEsalmon	Streptococcus gallolyticus	0.938119	0.0362348
MEdarkorange	Firmicutes bacterium CAG 555	0.939552	-0.03583
MEgrey	Prevotella disiens	0.939902	0.0356275
MEwhite	Dorea formicigenerans	0.940252	-0.0354251
MEorange	Lactobacillus jensenii	0.942763	0.0348178
MEwhite	Lactobacillus taiwanensis	0.943075	-0.034413
MEorange	bacterium 0 1xD8 71	0.943075	0.0342123
MEgreen	Bacteroides stercoris	0.943075	-0.0342105
MEred	Clostridium sp CAG 594	0.943075	-0.0342105
MEgrey	Shigella flexneri	0.943423	-0.0340081
MEgreen	Burkholderia pseudomallei	0.945709	-0.0331984
MEroyalblue	Streptococcus hyointestinalis	0.945709	0.0331984
MEorange	Roseburia inulinivorans	0.945709	-0.032996
MEdarkgrey	Dorea formicigenerans	0.945709	0.0327935
MEred	Salmonella enterica	0.945709	0.0327935
MEyellow	Ruminococcus sp HUN007	0.945709	0.0325911
MEdarkred	Lactobacillus salivarius	0.945709	0.0323887
MEdarkred	Bacteroides plebeius	0.945709	-0.0319838
MEskyblue	Bacteroides fragilis	0.945709	0.0319838
MEroyalblue	Lactobacillus jensenii	0.945709	0.0317814
MEsalmon	Bacteroides plebeius	0.945709	-0.0317814
MEgrey	Candidatus Dadabacteria bacterium	0.945709	-0.0317725
MEgrey	Eubacterium pyruvativorans	0.945709	-0.0315789
MEsalmon	Shigella sonnei	0.945709	-0.0315789
MEdarkgreen	Bacteroides fragilis	0.945709	-0.0313765
MEskyblue	Streptococcus pneumoniae	0.945709	-0.0313765
MEpurple	Lactobacillus johnsonii	0.945709	-0.0311741
MEpurple	Prevotella bryantii	0.945709	0.0309717
MEroyalblue	Bacteroides plebeius	0.945709	-0.0309717
MEdarkred	Clostridium chauvoei	0.946053	-0.0307692
MEgreen	Bacteroides togonis	0.949961	0.0298892
MEsalmon	Bacteroides coprophilus	0.950998	-0.0295547
MEblack	Mycoplasma sp CAG 472	0.952396	0.0291513
MEpurple	Ruminococcus sp HUN007	0.952744	0.0289474
MEpurple	Enterobacter cloacae	0.954688	0.0283401
MEpurple	Mycoplasma sp CAG 472	0.954688	-0.0281391
MEpurple	Bacteroides vulgatus	0.954688	-0.0281377
MEdarkred	Bacteroides vulgatus	0.954688	0.0279352
MEorange	Shigella flexneri	0.954688	0.0277328
MEyellow	Helicobacter bilis	0.954688	-0.0277328
MEsalmon	Streptococcus thermophilus	0.954688	0.0273279
MEgrey60	Shigella sonnei	0.954688	0.0271255
MEdarkturquoise	Desulfovibrio piger	0.954688	-0.0269231
MEgreen	Clostridium chauvoei	0.954688	-0.0269231
MEgrey	Clostridium sp CAG 594	0.954688	-0.0269231
MEred	Bacteroides coprophilus	0.954688	0.0269231
MEtan	Eubacterium rectale	0.956082	-0.0265182
MEpurple	Shigella sonnei	0.956418	0.0263158
MEgrey	Streptococcus agalactiae	0.956754	0.0261134
MEblue	Pantoea ananatis	0.95761	-0.025811
MEgreen	Campylobacter jejuni	0.957622	-0.0253036
MEskyblue	Streptococcus suis	0.957622	0.0253036
MEskyblue	Bacteroides stercoris	0.957622	-0.0253036
MEcyan	Burkholderia pseudomallei	0.957622	0.0251012
MEblue	Lactobacillus johnsonii	0.957622	-0.0246964
MEcyan	Butyrivibrio crossotus	0.957622	-0.0244952
MEdarkred	Butyrivibrio crossotus	0.957622	0.0244952
MEblue	Holdemanella biformis	0.957622	-0.0244939
MEdarkturquoise	Bacteroides vulgatus	0.957622	-0.0244939
MEdarkturquoise	Streptococcus hyointestinalis	0.957622	-0.0242915
MEgreenyellow	Prevotella bryantii	0.957622	0.0242915
MEdarkturquoise	Clostridium disporicum	0.957867	-0.0240915
MEgrey60	Bacteroides ovatus	0.957867	-0.0238866
MEsalmon	Eubacterium rectale	0.957867	0.0236842
MEsalmon	Lactobacillus taiwanensis	0.957867	0.0234818
MEskyblue	Paenibacillus sp P22	0.957867	0.0234818
MEpurple	Bacteroides coprophilus	0.957867	0.0232794
MEred	Streptococcus equinus	0.957867	0.0232794
MEgreenyellow	Turicibacter sanguinis	0.959905	-0.0226721
MEgrey	Mycoplasma sp CAG 472	0.959905	0.022572
MEmagenta	Turicibacter sanguinis	0.959905	0.0224696
MEblue	Paenibacillus sp P22	0.961277	-0.0220648
MEyellow	Roseburia inulinivorans	0.962925	-0.0214575
MEdarkgreen	Campylobacter coli	0.962925	0.0212551
MEgrey60	Shigella flexneri	0.962925	0.0212551
MEdarkred	Bacteroides stercoris	0.962925	0.0210526
MEwhite	Eubacterium eligens	0.962925	0.0210526
MEblue	bacterium 0 1xD8 71	0.963248	0.0208513
MEdarkgrey	Prevotella bryantii	0.963531	0.0204453
MEgreen	Turicibacter sanguinis	0.963531	-0.0204453
MEred	Prevotella disiens	0.963531	-0.0202429
MEskyblue	Shigella sonnei	0.963531	0.0202429
MEsalmon	Eubacterium pyruvativorans	0.964135	-0.0198381
MEdarkgreen	Paenibacillus sp P22	0.964135	-0.0196356
MEdarkgreen	Shigella sonnei	0.964135	-0.0196356
MEskyblue	Streptococcus hyointestinalis	0.964135	0.0194332
MEtan	Firmicutes bacterium CAG 238	0.964135	-0.0194332
MEwhite	Roseburia inulinivorans	0.965492	0.0190283
MEorange	Escherichia coli	0.966847	0.0186235
MEgrey60	Campylobacter coli	0.967172	-0.0184211
MEdarkturquoise	Firmicutes bacterium CAG 238	0.967497	-0.0182186
MEyellow	Burkholderia pseudomallei	0.967821	-0.0180162
MEgrey	Desulfitobacterium hafniense	0.968144	-0.0178138
MEblack	Lactobacillus jensenii	0.968733	0.0174089
MEyellow	Intestinimonas timonensis	0.968733	0.0174089
MEsalmon	bacterium 0 1xD8 71	0.968733	0.0170049
MEdarkturquoise	Turicibacter sanguinis	0.968733	0.017004
MEdarkturquoise	Bacteroides ovatus	0.968733	0.017004
MEblue	Lactobacillus taiwanensis	0.969055	0.0168016
MEorange	Enterobacter cloacae	0.969583	-0.0163968
MEroyalblue	Candidatus Dadabacteria bacterium	0.969583	-0.0162936
MEroyalblue	Eubacterium pyruvativorans	0.969583	0.0161943
MEtan	Mycoplasma sp CAG 472	0.969583	0.0160939
MEdarkgreen	Escherichia coli	0.969583	-0.015587
MEgreen	Clostridium sp CAG 594	0.969583	0.015587
MEgrey	Holdemanella biformis	0.969583	-0.015587
MEorange	Lactobacillus salivarius	0.969583	0.015587
MEbrown	Bacteroides plebeius	0.969904	-0.0153846
MEdarkturquoise	Bacteroides togonis	0.970166	-0.0150987
MEdarkgreen	Pantoea ananatis	0.970166	0.0148793
MEdarkturquoise	Lactobacillus jensenii	0.970166	-0.0147773
MEskyblue	Desulfitobacterium hafniense	0.970166	-0.0147773
MEtan	Eubacterium ventriosum	0.976576	-0.0133603
MEwhite	Streptococcus pneumoniae	0.977709	0.0129555
MEbrown	bacterium 0 1xD8 71	0.977709	-0.0128549
MEsalmon	Escherichia coli	0.978446	0.0125506
MEgrey	Bacteroides togonis	0.978446	-0.0124282
MEpurple	Streptococcus pneumoniae	0.97916	0.0121457
MEgrey60	Enterobacter cloacae	0.979785	-0.0117409
MEwhite	Sutterella wadsworthensis	0.979785	0.0117409
MEgrey	Eubacterium rectale	0.981107	0.011336
MEgreen	Streptococcus thermophilus	0.981418	0.0111336
MEorange	Shigella sonnei	0.982738	0.0107287
MEsalmon	Shigella flexneri	0.984056	-0.0103239
MEorange	Pantoea ananatis	0.984362	0.010122
MEtan	Eubacterium pyruvativorans	0.984673	-0.00991903
MEwhite	Desulfitobacterium hafniense	0.984981	0.0097166
MEtan	Burkholderia pseudomallei	0.985288	-0.00951417
MEsalmon	Streptococcus agalactiae	0.986514	-0.00910931
MEwhite	Lactobacillus jensenii	0.986514	-0.00890688
MEdarkred	Bacteroides coprophilus	0.986514	-0.00870445
MEroyalblue	Lactobacillus johnsonii	0.986514	0.00870445
MEpurple	Desulfitobacterium hafniense	0.98682	-0.00850202
MEmagenta	Mycoplasma sp CAG 472	0.98743	0.00809758
MEgrey60	Desulfovibrio piger	0.98743	-0.00809717
MEskyblue	Escherichia coli	0.987735	0.00789474
MEgreen	Clostridium disporicum	0.988035	0.00769309
MEskyblue	Eubacterium pyruvativorans	0.989284	0.00708502
MEyellow	Firmicutes bacterium CAG 555	0.989284	-0.00708502
MEdarkred	Lactobacillus taiwanensis	0.989284	-0.00668016
MEgrey	Escherichia coli	0.989284	0.00668016
MEskyblue	Shigella flexneri	0.989284	-0.00668016
MEgrey60	Bacteroides coprophilus	0.989284	0.00607287
MEpurple	Escherichia coli	0.989284	0.00607287
MEskyblue	Firmicutes bacterium CAG 555	0.989284	-0.00607287
MEgrey	Turicibacter sanguinis	0.989284	0.00587045
MEorange	Lactobacillus johnsonii	0.989284	-0.00587045
MEgrey	Shigella sonnei	0.989284	0.00566802
MEskyblue	Enterobacter cloacae	0.989284	0.00566802
MEsalmon	Enterobacter cloacae	0.989284	-0.00546559
MEskyblue	Lactobacillus taiwanensis	0.989284	-0.00546559
MEgrey	Roseburia inulinivorans	0.990184	-0.00506073
MEblack	Helicobacter bilis	0.990184	-0.0048583
MEwhite	Holdemanella biformis	0.990184	-0.0048583
MEdarkorange	uncultured Eubacterium sp	0.990989	0.00445344
MEgrey60	Lactobacillus salivarius	0.990989	0.00425101
MEroyalblue	Firmicutes bacterium CAG 238	0.990989	-0.00425101
MEsalmon	Streptococcus pneumoniae	0.990989	-0.00404858
MEgreenyellow	Streptococcus equinus	0.990989	-0.00384615
MEgrey60	Escherichia coli	0.990989	0.00384615
MEsalmon	Desulfitobacterium hafniense	0.991584	-0.0034413
MEwhite	Firmicutes bacterium CAG 555	0.991584	0.0034413
MElightyellow	Butyrivibrio crossotus	0.992863	0.00303659
MEdarkgreen	Enterobacter cloacae	0.993455	0.00263158
MEdarkred	Clostridium sp CAG 594	0.993455	-0.00263158
MEgreen	Streptococcus mutans	0.994732	0.00222672
MEbrown	Bacteroides coprophilus	0.996299	0.00161943
MEdarkgrey	Eubacterium pyruvativorans	0.996299	0.00161943
MEblack	bacterium 0 1xD8 71	0.99855	-0.0010122
MEdarkgreen	Streptococcus hyointestinalis	0.998841	-0.000809717
MEyellow	Campylobacter coli	0.999131	0.000607287
MEroyalblue	Lactobacillus taiwanensis	0.999711	-0.000202429
MEwhite	Bacteroides stercoris	0.999711	0.000202429
MEdarkturquoise	Bacteroides plebeius	1	0
Note: Yellow part belongs to the threshold of P value < 0.05.
