# Supplementary material for: Deep Investigating the Changes of Gut Microbiome and Its Correlation With the Shifts of Host Serum Metabolome Around Parturition in Sows
Source: Front Microbiol. 2021 Sep 17;12:729039. doi: 10.3389/fmicb.2021.729039 (PMC8484970; doi:10.3389/fmicb.2021.729039)
Supplement: Supplementary Table 7 — The 16 differential metabolite features (mz) belonging to 5 metabolite modules and their associations with differential bacterial species. [file Table_7.XLSX]

## Sheet: Sheet1
Table S7. There are 16 differential metabolite features (mz) of 12 metabolic pathways belong to 5 metabolite modules and associate with differential bacterial species.
ID	Metabolite features	HMDB ID	Putative compound	Pathway name	Metabolite module	Enriched at Group	FDR (wilcoxon)	LP mean±sd	PO mean±sd
1	10.50_184.0619m/z	HMDB00017	4-Pyridoxic acid	Vitamin B6 metabolism	MEblue	PO	0.0172049	120259.69±41137.94	194008.82±87884.88
2	1.82_243.0973m/z	HMDB00273	Thymidine	Pyrimidine metabolism	MEblue	LP	0.00798921	8134.77±3066.66	4267.08±3146.25
3	1.87_179.0075m/z	HMDB00226	Orotate	Pyrimidine metabolism	MEblue	LP	0.0437439	2055.47±1271.53	1136.42±815.38
4	8.66_152.9957m/z	HMDB00126	Glycerol 3-phosphate	Glycerophospholipid metabolism	MEblue	PO	0.0227349	3388.47±1124.94	6200.40170851852±3332.45
4	8.66_152.9957m/z	HMDB00126	Glycerol 3-phosphate	Glycerolipid metabolism	MEblue	PO	0.0227349	3388.47±1124.94	6200.40±3332.45
5	0.93_214.0471m/z	HMDB00763	5-Hydroxyindoleacetic acid	Tryptophan metabolism	MEdarkorange	PO	0.00157193	665.40±306.42	1461.67±729.79
6	17.69_421.3442m/z	HMDB06849	24-Methylenecholesterol	Steroid biosynthesis	MEdarkorange	LP	0.000415356	131586.79±12381.14	113736.83±7399.59
7	17.97_156.0761m/z	HMDB00177	L-Histidine	Histidine metabolism	MEgreenyellow	PO	0.018283	2296.27±429.73	2804.78±504.53
8	17.97_136.0615m/z	HMDB00034	Adenine	Purine metabolism	MEgreenyellow	PO	0.000199041	2347.23±450.78	3245.99±537.44
9	17.10_175.1205m/z	HMDB00517	L-Arginine	Arginine biosynthesis	MEturquoise	LP	0.00250854	6753.44±1814.67	4973.39±823.07
9	17.10_175.1205m/z	HMDB00517	L-Arginine	Arginine and proline metabolism	MEturquoise	LP	0.00250854	6753.44±1814.67	4973.39±823.07
10	16.13_138.0579m/z	HMDB01527	3-Methylthiopropionic acid	Cysteine and methionine metabolism	MEturquoise	LP	1.19055e-05	8371.52±721.61	6949.75±667.22
11	16.43_280.0927m/z	HMDB00086	Glycerophosphocholine	Glycerophospholipid metabolism	MEturquoise	LP	0.000449236	3584.12±785.95	2601.85±433.49
12	14.11_280.0899m/z	HMDB00086	Glycerophosphocholine	Glycerophospholipid metabolism	MEturquoise	LP	0.000182009	2190.14±629.17	1373.72±284.16
13	16.03_280.0914m/z	HMDB00086	Glycerophosphocholine	Glycerophospholipid metabolism	MEturquoise	LP	6.13686e-08	10403.28±1928.09	6883.56±743.77
14	7.15_333.1392m/z	HMDB14021	N-Desmethylcitalopram	Drug metabolism - cytochrome P450	MEturquoise	PO	3.27708e-05	2482.80±615.48	4421.42±1113.57
15	16.10_251.1002n	HMDB00101	Deoxyadenosine	Purine metabolism	MEturquoise	LP	1.19055e-05	13586.83±1338.02	10805.32±1156.24
16	13.29_421.3456m/z	HMDB06849	24-Methylenecholesterol	Steroid biosynthesis	MEturquoise	LP	0.000188695	36308.90±3538.05	30296.91±2887.35
